# Supplementary material for: Horizontal Gene Transfer and Tandem Duplication Shape the Unique CAZyme Complement of the Mycoparasitic Oomycetes Pythium oligandrum and Pythium periplocum
Source: Front Microbiol. 2020 Oct 29;11:581698. doi: 10.3389/fmicb.2020.581698 (PMC7720654; doi:10.3389/fmicb.2020.581698)
Supplement: Supplementary Table 1 — Primers for CAZyme-coding genes verified by qRT-PCR in this study. [file Table_1.xlsx]

## Sheet: Table S1
Species	Gene ID	Forward	Backward primer
P. oligandrum	Pyoltua	GATGTCGTGCCAAAGGATGTC	CGAAGGTGGCTGGTAGTTGATAC
	PyolAA9-3	CGAACGGCCTCATCACCTAC	CTCAGCAAAGTTGTCCACGC
	PyolAA9-13	CGCAAGCTGAACGGTCTCTA	TTCAGCGCATCGAACGAGTA
	PyolAA9-16	TCTTTTGACTCGGTCTCGGC	GAAGACACCGTTGACGTCCT
	PyolGH5_14-1	GAACCACACTCTGCTCCTCC	TCAGCGAGGAACTTGACGAC
	PyolGH5_14-12	GAAGTGGATGACCCGTGAGG	TTCGCGATCAACGCAATGTC
	PyolGH5_14-16	AGTTCACCAACGTCTGGGTC	GAGTTAGGGCGGTTGTTCCA
	PyolGH71-1	CTCGTTCGACTACGCTACCC	CGACGACCAGTCAGGAACAA
	PyolGH19-1	TGACGAGGCCAAGTTCAAGGA	TGAGCAAAGAACGCAGCCAA
	PyolGH19-2	AAGCGACCGACTTGTACTCGTA	TTGGCCACACGAACCTTGAA
	PyolGH19-3	TTTGTGGTACTGGATGACGCCT	TTGTAGTACTCGATGCGCTGCT
	PyolGH19-8	CTCAGGCGATCTGGCTTTAC	AGCCAATTCTCGCTTGTCAT
	PyolGH19-9	TCAAGTCCGTCTTCCCAAAC	TTGCAGTACTGGCTCACTGG
	PyolGH19-11	TCGGCTTTTGTCACGCAGAA	TTGTTCGCCGTCCACAAGAA
	PyolGH46_1	CAGACCATTCTGACCGAGGG	ACCTTGCCTGCTTCGTAGTC
	PyolGH46_2	TCCGTCGTGAGTACTGGGAT	CCCTTGGAAAGAGCGGATGT
	PyolGH46_3	GTATCCGCCGTGAGTACTGG	TAAACGCCTTCTCACCGACC
	PyolCBEL-1	TGGATTACAACGGGGCTGAC	CCAGTGCTTCGCTTGAGGTA
	PyolCBEL-2	CTACCGCGTGAGCAAAACTG	AGCACTGGTTTGGCAAGAGT
	PyolCBEL-3	ATCAAGTGCTGTCCTTCGGG	AAGTCCACGTTGGTCTGTGG
	PyolCBEL-4	TGCGTGCTACCTCAAGAAGG	TTCGAACTACACCCGACACG
P. periplocum	Pypetua	GATGTCGTGCCAAAGGATGTC	CGAAGGTGGCTGGTAGTTGATAC
	PypeGH19-1	TGATCAACAACCCAGAGCTCGT	ACTCCTGACCACCGTTCATGAT
	PypeGH19-2	TTCAAGGTTCGTGTGGCCAA	TTGAACAAGTCGACGCTGAGGT
	PypeGH19-3	TCGGCTTTTGTCACGCAGAA	TTGTTCGCCGTCCACAAGAA
	PypeGH19-4	AATCCGACAACTTCAAGGCTGC	TGAGCAAATCGTGACCCAATGC
	PypeGH19-5	AGGCTGGTCGAATTATCCACGA	GCTGAACACCAAACACCGAACA
	PypeGH19-6	TTTGTGGTACTGGATGACGCCT	TTGTAGTACTCGATGCGCTGCT
	PypeGH46_1	ATCACCCACTGGCTCAATTC	GCGCTTAATACCCTTCCACA
	PypeGH46_2	CCAAGAAGACTGGCAAGGAC	ACTCGGTCAGTCAAGCTGGT
	PypeGH46_3	ATCCGAACAAGGTCAGCGAGAA	ATGGACGCTTGAGTTGGAGGTT

## Sheet: Table S2
Species	Original ID	ID in manusript	CDS Sequence	Protein Sequence	CAZy family	Substrate
Pythium oligandrum	PYOLI_00000513-RA	PyolAA9-1	ATGAAGCTCGCCTCTGTTGCCTCCATCGCCGCCCTCGCCCTCGGTGCGTCTCAGGTTGATGCCCACTCGTGGCTCGTCAAGCCAGTCTCGCGTGAAACTGCGCCGCAGGTCGACATGGACGGCACCATTGGCTGTCCGAACAAGAACCCTGGTCAGTCGACGTCGTTCCAGGCCGGCGAGAGCATCGATGTCTCGTGGTGGCGTAACAACCACATTGGTGGCTTCATCCGTTGGGCCATCATTCCAAAGGGCCAGGAAGAGTCCGGCGCCAACTTTGACAAGAACGTCTTCTACTACACGTGTCGTGAGTCGGGCGAGAGCTGCAAGCCCAACATGCCTGGCAAGCCTTACAAGAAGGACGGTGCTCCTGGTGACAACAGCCGCTACTCGTGGGACTAC…	MKLASVASIAALALGASQVDAHSWLVKPVSRETAPQVDMDGTIGCPNKNPGQSTSFQAGESIDVSWWRNNHIGGFIRWAIIPKGQEESGANFDKNVFYYTCRESGESCKPNMPGKPYKKDGAPGDNSRYSWDYTDAHKIPCGDKIKLPDWLAKGDYVLQWTWFGAGSSFDNFGWAEVTYRSCADIKITTDGTKSKPTCPTFVGGDRVTKNENMTADQCFYYSPNNYIPKGQLKQDNNNYQQYYKFGKPQAVVECQGSTSGNDADDATPAPSASGDDDDVDETSTPSVTPTVTTSAPKTTTPVTTPSQTTQAPATTAPPTSDDDDDDSTPAPSSSRRHHGRRPNKTVEQRSNDVEEDSATADAPVKCRPRY	AA9 family	Cellulase
Pythium oligandrum	PYOLI_00000990-RA	PyolAA9-2	ATGAAGACCTTCGCGATCGCCTCCGCCGCTGCCCTCGCGCTCTGCGCCTCGACCGCCGACGCCCACTCGTGGCTCGTCAAGCCAAAGTCCCGTGACGCTACGCCTCACGTCGACATGGAAGGCACCATGGGCTGTCCTGCCGGTGCCGCCCAGGCACCTACGTCCTTCGCGGCCGGCCAGACCATCGACGTCTCGTGGTGGCGTAACAACCACATCGGTGGCTTCATCCGATGGGCCATCGTGCCAAAGGGACAGGAGTCGGCTGCCAACTTTGACAACAACGTCTTCTACTTCACCTGTCGTGAGTCGGGCCCTACGTGCAAGCCCAACATGCCTGGCAAGAAGTACAACAAGAACGGTGGCCCTGGCGACCTCAGTCGTTACTCGTGGGATATGACC…	MKTFAIASAAALALCASTADAHSWLVKPKSRDATPHVDMEGTMGCPAGAAQAPTSFAAGQTIDVSWWRNNHIGGFIRWAIVPKGQESAANFDNNVFYFTCRESGPTCKPNMPGKKYNKNGGPGDLSRYSWDMTEAHKVACGDKIQLPNWLPKGDYVLQWTWFGAGSSFDNFGHAEVTYRSCADIRLTSGGNKQKPSCPKFVGGDRVTTAENMSADQCFYYSPNNKIPKGQLKQDNNNYKQYYKFGKPQRVIDCQNKARSMDEYEYPAETSAVEEESDYPIVEEESEHPSEEESEYPVEEEYPVETPAAEYPASVHSFNFTEIDA	AA9 family
Pythium oligandrum	PYOLI_00003244-RA	PyolAA9-3	ATGTTCTCCGCCAAGCAGGTCACCACGGCTGTCTTTGCCATCGCGGCGCTCGCCCATACGGTGCACGGCCACGGTCAGATGACCAAGCCAGCGCCGCGTGAGGTCACGGCGCGTTACACGGCCGAGTGCTACTTCGGTCTCCGTGGCGCTGGTAACGACGAGCTCCAGTGGGCGCCAGTGGAGAACCTCATCCAGCGCAAGCAGGCGGACCAGCCTTCGACCGCCACGTTCGACATCATGAACGGTTGCCGTGGTATGATCTACGAAGAAGGCCAGCCCGTGACCAACGTGACCCCAGGTCAGGAGGTGACCGTCGAGTACTACATCCAGGCGCCTCACCCAGGTTACATGGAGCTCGGTATCGTGCGTCCATCGACCGACGCGAACGGCCTCATCACC…	MFSAKQVTTAVFAIAALAHTVHGHGQMTKPAPREVTARYTAECYFGLRGAGNDELQWAPVENLIQRKQADQPSTATFDIMNGCRGMIYEEGQPVTNVTPGQEVTVEYYIQAPHPGYMELGIVRPSTDANGLITYTRDETIGVLKRVDNFAENSNTAPIKVTIPADIKGCGKAGDCALQFYWHSDIAKQTYPTCADIVVTGSGSGGNSGTAPSPAPSKNNNSTSPSTAPSSAPSMAPTSVPSTAPTTAPSSTPAPTKKTCTRRSRARRN	AA9 family
Pythium oligandrum	PYOLI_00004887-RA	PyolAA9-4	ATGAAGTCCTTTGCTGCTGCCACCCTCGCCGCCGCCGCCCTCGCTGTCGCCAGCGTTTCCCAGGTCGACGCGCACTCGTACATGATTGTCCCAACTCCACGTGACCTCGAGTATCACGTTGACGCTGAGGCCAAGCTCGGCTGCCCTCGTCCGCATATCGGTCAGGTCACCGAGTACAAGGCTGGTGAGACCATCGACGTGCGTCATTACCGTAACAACCACATTGGTGGCTTCATCCGTTACGCCATCGCGCCACGTGGACAGGAAACCAAGGAGAACTTTGACAAGAACGCCTTCTACTACACGTGTCGTGAGTCTGGACCAGAGTGCGTGCCACGATACAACCCAACCGACATGTTCGTCACCGATGGTGCCGATATCAATACGATCCGTTGTGGC…	MKSFAAATLAAAALAVASVSQVDAHSYMIVPTPRDLEYHVDAEAKLGCPRPHIGQVTEYKAGETIDVRHYRNNHIGGFIRYAIAPRGQETKENFDKNAFYYTCRESGPECVPRYNPTDMFVTDGADINTIRCGDKITLPDWLPAGDYVLQWTWFGVGLSNGQKGSAEPQFRSCADIKLTTSGSKSGPPSCPGFTGGDRMTKVQNKGNDVCLFYHANDIVTTGAYIGPDEGAESKYVFGKPAPVEHCTGESGADYEVPAANNATAPANDDDSDSVEEAKPTEAAAPAVTPVLTEAPKPAETQAPQPAPQPAPQPAPQPAVQPAQPAQPTEAPAKKTPTKCHA	AA9 family
Pythium oligandrum	PYOLI_00006563-RB	PyolAA9-5	ATGAAGTCGGCTGCTTGCCTCTCTGCTCTCGCCTCGGCCCTCTTGGCCACCGAAGTCCTCGGTCACGGGTACATGACCATCCCAGCCGGCCGCTCGGGTCGTGACTTCAGTGATATGAACGATCTGTCGGCTTGTGATGGCAAGGGTCCAGGCAAGGTGACCGAGTACAAGGCGGGTCAGGAGATCGACGTCGAGTGGTCGCGTAACAACCACTTGGGTGGCTTCATTCGTTACTCGATGGTGCCAAAGGGCCAGGACAACAAGGACAACTTCAACAAGAACACGTTCTTCTACACGTGTCGTGAGACCAACTGCACGTTGAAGCAGTGCAAGGACAAGTGGTGTGGTGACGATGCTGGCTCGAAGGATCACCAGATCAAGTGCCGCACCAAGATCAAG…	MKSAACLSALASALLATEVLGHGYMTIPAGRSGRDFSDMNDLSACDGKGPGKVTEYKAGQEIDVEWSRNNHLGGFIRYSMVPKGQDNKDNFNKNTFFYTCRETNCTLKQCKDKWCGDDAGSKDHQIKCRTKIKLPDYLPAGDYVLQWTWHSAGSSYGNIGWNTGNYKTCADIRLTTSGTGSKPKCPPFVGGDRVTQMENKPSDQCFYFDDNDLSKKEVKVGKGYGDDGKKLYKYGKPKEIEQCGGGASTPAPPSSTPSPSTVPPSSAPAPSNNTTTTPAPTQKCTIRYIQNDNEEEEDGDALSNEGLVDNLARAGIVQSRRVIHAMKATDRAKYMATATGINVEARVAYMDAPQHIGHRQTISAPHMVEDRGGHVFGIERIPELVAFAAKNIGSADPDL…	AA9 family
Pythium oligandrum	PYOLI_00006564-RA	PyolAA9-6	ATGAAGTCCGCTGCGTGCTTGGCTGTCCTCGCTTCTAGTGCCATGGTGGCCCAGGTCGCCGCTCACGGCTACATGTCCATCCCAACCCCTCGCTCGAAGGATACCTTCAGTGACATGGAGAACAAGGGTGCCTGTGACCGCGGCCAGCCGGGCAAGGTCACCGAGTTCAAGGCCGGTGAGGAGATCACCGTCGAGTGGACCCGTAACAACCACTTGGGTGGCTTCATCCGTTACTCGATGGTGCCTCGCAACCAGGCCAACAAGGCTGCGTTTGACAAGGGAACGTTCTTCTACACGTGCCGTGAGACCAACTGTACGTTGAAGCAGTGCAAGGACAAGTGGTGTGGTGATGATGCTGGCTCGAAGGACCACCAGATCAAGTGCAGCTCCAAGGTCAAG…	MKSAACLAVLASSAMVAQVAAHGYMSIPTPRSKDTFSDMENKGACDRGQPGKVTEFKAGEEITVEWTRNNHLGGFIRYSMVPRNQANKAAFDKGTFFYTCRETNCTLKQCKDKWCGDDAGSKDHQIKCSSKVKLPDYLEAGDYVLQWTWHSAGSSYGNVGWNTGNYKTCADIRLTTSGTGSKPKCPPFVGGDRVTKMESKPSDQCWYFDDNDLSTKEVKYGTGWNNKEGMSHYKYGLPKEIEQCGGGASVPAPAPGPATNTTTPSNAPKPSSGAPSSGATPTPSKTKWSRPSRTPKPSKGNNGDVAAPDADVTPMPSKEDPATPAPTKKCGVRYIEDEEEY	AA9 family
Pythium oligandrum	PYOLI_00006565-RA	PyolAA9-7	ATGAAGTCTGCTGCGTGCTTGGCCGTCATTGCCTCCAGTCTCCTGACCACGGAGGTCCTTAGTCACGGCTACATGACCAAGCCAGTCGGTCGCTCCACTGATACCTTTGGTGACATGGAGAACAAGGGTGCGTGTGACCGTAGCAAGTCTGGTCCAGTCACCGAGTTCAAGGCCGGTCAGGAGATCACAGTTGAATGGACACGGAACAACCACAAGGGCGGCTTCATTCGCTACTCGATGGTGCCAAAGGGTCAAGATACCAAGGCCAACTTCGACAAGAGCACGTTCTTCTACACGTGTCGTGAGACTAATTGTACGTTGAAGAAGTGTAAGGACAAGTGGTGCGCTGACGACCCAGGCTCGAAGGACCACGAGATCAAGTGCAGCGCCCAGATCAAG…	MKSAACLAVIASSLLTTEVLSHGYMTKPVGRSTDTFGDMENKGACDRSKSGPVTEFKAGQEITVEWTRNNHKGGFIRYSMVPKGQDTKANFDKSTFFYTCRETNCTLKKCKDKWCADDPGSKDHEIKCSAQIKLPDYLPAGYYVLQWTWHSAGSSYNNLGWNTGNYKTCADIRLTTSGTGSKPKCPTFIGCDRVTGMEGKSPDQCFYFDDNDLSTKEVKHGSGPNEGKEYYKYGKPKEIEQCGGGSSATAPAPAPKPAPAPAPASKPAPAPGPAPAKGGKYKYVGPDNGSNTAMTQWCNDNCPAFCPSDICKAT	AA9 family
Pythium oligandrum	PYOLI_00006566-RA	PyolAA9-8	ATGAAGTCGGCTGCTTACCTCTCTGCTCTCGCCTCGGCCCTCTTGGCCACCGAAGTCCTCGGTCACGGTTTCATGACCATCCCAGCCGGCCGCTCGGGCGATGTTTACAGTGACATGACCGACAGCGGCGCCTGTGACGCTCCAGCTGGAGGCAAGGTGACCGAGTACAAGGCGGGTCAGGAGATCGACGTCGAGTGGTCGCGTAACAACCACTTGGGTGGCTTCATTCGTTACTCGATGGTGCCAAAGGGCCAGGACAACAAGGCCAACTTCGACAAGAACGCGTTCTTCTACACGTGTCGTGAGACCAACTGCTCGCTCAAGCAGTGCAAGGACAAGTGGTGTGGTGACGATGCTGGCTCGAAGGATCACCAGATCAAGTGCCGCACCAAGATCAAG…	MKSAAYLSALASALLATEVLGHGFMTIPAGRSGDVYSDMTDSGACDAPAGGKVTEYKAGQEIDVEWSRNNHLGGFIRYSMVPKGQDNKANFDKNAFFYTCRETNCSLKQCKDKWCGDDAGSKDHQIKCRTKIKLPDYLPAGDYVLQWTWHAAGSSYGNVGWNTGNYKTCADIRLTTSGSGSKPKCPTFVGGDRVTKMENKPSDQCFYFDQNGLDKKEVKVGSGYGEDGKKLYKYGKPKEIEQCGGGASAPAPAPKPAPGPAPKPGPAPAPKPAPAPAPAPGNGGSGGFKYCGPSRPDAAALTTWCNQNCPGFCPGDMCCK	AA9 family
Pythium oligandrum	PYOLI_00006568-RA	PyolAA9-9	ATGAAGTCGGTTGCTGCTCTCGTTGTGCTCGCCTCGAGCCTCATGGCTGCTCAGGTCCAGGCGCATGGTTACATGACCATCCCAGCTCCACGTACTCAGGGTGTGTTCCCAGACCCAACGGACGAGGGTGCTTGTGACAGCGATGCCCCAGGCAAGGTCACCGAGTTCAAGGCCGGTGAGGAAATCAACGTCGAGTGGACGCGTAACAACCACTTGGGTGGCTTTATCCGTTACTCGATCGCGCCAAAGGACCAGGCCAACAAGGAGACCTTCGACAAGAACACGTTCTTTTACACGTGTCGTGAGGCCAACTGTAACCTCAAGCAGTGCAAGGATGAGATGTGCGCTGATGACCCAGGTTCCAAGGACTACGAGATCAAGTGTAGCCACAAGATCAAG…	MKSVAALVVLASSLMAAQVQAHGYMTIPAPRTQGVFPDPTDEGACDSDAPGKVTEFKAGEEINVEWTRNNHLGGFIRYSIAPKDQANKETFDKNTFFYTCREANCNLKQCKDEMCADDPGSKDYEIKCSHKIKLPDYLDSGDYVLQWTWHSAGSSEGNVGWSTGNFKTCADIRLTTKGAGSKPKCPTFVGGDRVMSMRNKGTDKCFYFDDNAITKKYVKYDEAEGLKRYLEGIPKEIEQCGGGASAPAPAPAPVGSPSVAPVPAPQPAPQPAPQPAPAPAPAPAAGSGKFVYVGSHPDKAAMNTWCNQNCPNFCPGDMCKEA	AA9 family
Pythium oligandrum	PYOLI_00006569-RA	PyolAA9-10	ATGAAGTCGGTTGCTGCTCTCGCGATGCTCGGTTCGAGCCTCATGGCCGCTCAGGTCCAGGCCCATGGTTACATGACCGTCCCAACGCCACGTTACAACGGCACGTTCTCCGATCCAACGGATATCAACGCGTGTGACAGCGACACCCCTGGTCACGTCACCGAGTTCAAGTCCGGTGAGGAGATCTACGTCGAGTGGACGCGTAACAACCACATTGGTGGCTTTATCCGTTACTCGATCGTGCCTAAGGGCGAGATCTGGCCAAAGTCCAACTTTGACAAGAACACGTTCTACTACACGTGCCGTGAGACTAACTGTGACCTCAAGCAGTGCAAGGGCTGGGACTGCCCGGATGATCCAGGCTCGATCGACTACCAGATCAAGTGCAGCACCAAGGTC…	MKSVAALAMLGSSLMAAQVQAHGYMTVPTPRYNGTFSDPTDINACDSDTPGHVTEFKSGEEIYVEWTRNNHIGGFIRYSIVPKGEIWPKSNFDKNTFYYTCRETNCDLKQCKGWDCPDDPGSIDYQIKCSTKVKLPDYLPAGDYVMQWAWHSVGSSENHIGWSTGTYKSCADIRLTTSGTGSKPKCPTFVGGDRVMALRGKGNDQCLFFDDNGLDKDFVKYDDAEGVKRYFEGLPKEIEQCRGVSTSAPTQSSAPTPQAPTGKYTWIGDKSDPKTMTEWCNKNCPDFCPSMLCKAN	AA9 family
Pythium oligandrum	PYOLI_00006570-RA	PyolAA9-11	ATGAAGGTCGCTCTTCTCGTCGCCTCTAGTGCCATGGTGGCCCAGGTCCACGCCCACGGCTACATGTCCATCCCAACTCCGCGCTCCACCGATGTGTTCTCGGACATGACCAACACTGGTGCCTGTGACCGTAGCCAGTCGGGCAAGGTGACCGAGTTCAAGGCCGGTGAGGAGATCACTGTCGAGTGGACCCGTAACAACCACTTGGGCGGCTTCATTCGTTACTCGATGGTGCCAAAGGGCCAGGACAACAAGGCCAACTTTGACAAGAGCACGTTCTTCTACACGTGCCGTGAGTCGAACTGTACGTTGAAGCAGTGCAAGGACAAGTGGTGTGGTGACGATCCAGGCTCCAAGGACTACGAGATCAAGTGTAGCTCCAAGGTCAAGCTCCCTGAC…	MKVALLVASSAMVAQVHAHGYMSIPTPRSTDVFSDMTNTGACDRSQSGKVTEFKAGEEITVEWTRNNHLGGFIRYSMVPKGQDNKANFDKSTFFYTCRESNCTLKQCKDKWCGDDPGSKDYEIKCSSKVKLPDYLQAGDYVLQWTWHSAGSSYGNVGWNTGNYKTCADIRLTTSGTGTKPSCPTFVGGDRVTKMEGKSSDQCFYFDQNDLDSKEVKYGTGEEQGKEYYKYGKPKEIEKCGGGAAPAPAPAPATGANNTAPSAGGSQPSNGGSKPTPVATPVPATSSSPSRTPKPSSGGGRPSWSQKPSNGGWNQAPSDEDEDENPGKVQPPNGDEGDDEEEETERPRRKQNKWSEDN	AA9 family
Pythium oligandrum	PYOLI_00006571-RA	PyolAA9-12	ATGAAGGTCGCTCTTCTCGTCGCCTCCAGTGCCATGGTGGCCCAGGTTCACGCCCACGGCTACATGTCCATCCCAACCCCTCGCTCGACTGATACCTTCAGCGACATGACCAACACTGGTGCCTGTGACCGTAGCCAGGTCGGCAAGGTCACCGAGTTCAAGGCCGGTGAGGAGATCACCGTCGAGTGGACCCGTAACAACCACTTGGGTGGCTTCATCCGTTACTCGATGGTGCCTCGCAACCAGGCCAACAAGGCTGCGTTTGACAAGGGAACGTTCTTCTACACGTGCCGTGAGACCAACTGTACGTTGAAGCAGTGCAAGGACAAGTGGTGTGGTGATGATGCTGGCTCGAAGGACCACCAGATCAAGTGCAGCTCCAAGGTCAAGCTCCCTGAC…	MKVALLVASSAMVAQVHAHGYMSIPTPRSTDTFSDMTNTGACDRSQVGKVTEFKAGEEITVEWTRNNHLGGFIRYSMVPRNQANKAAFDKGTFFYTCRETNCTLKQCKDKWCGDDAGSKDHQIKCSSKVKLPDYLQAGDYVLQWTWHSAGSSYGNVGWNTGNYKTCADIRLTTSGTGTKPSCPTFVGGDRVTKMENKPADQCFYFEQNDLDTKEIKIGTGWNNKEGMSHYKYGKPKEIEKCGGGAAPAAGQGPAPVPATGANNTAPSAGGSKPSTGATPVPATSSSPSWSPKPSSGGGRPPASSTPSWSQKPSNGGWSTPAPWTGENEGPGKVKPPVEEGEGDAAQRPRRKHQKWGGEEN	AA9 family
Pythium oligandrum	PYOLI_00013124-RA	PyolAA9-13	ATGAAGACGTTCTCCGCTGCGTTCCTCGCCGTCTCGGCCCTCCTCGCTGCTTCCGTCGAAGCCCACACCTCGCTTCTCGAGCCACTGTCGCGTGAAGGTGGCAAAGAAATTATCGAGGATGTCCAGAACCGAATTGGCTGTGGCAAGGGCGGAATCGGTAAGGTGACGCATGTCAAGGCTGGTGCGAACATCCCAGTGCGTTACTACCGTAACAACCACATTGGTGGCTTTGTCCGTTGGTCGATCATCAAGCGTGGCCAGCCAGAAACTCGTGAGAACTTTGACAAGAACATCTTCTTGTACACATGCCGTGAGGTTGGAAAAAACTGCCACCCACGCAATTTGCCATTCTCGCGTTGGGAACGTGCCAACGACAACGTCGACGTGTTCAACATTATC…	MKTFSAAFLAVSALLAASVEAHTSLLEPLSREGGKEIIEDVQNRIGCGKGGIGKVTHVKAGANIPVRYYRNNHIGGFVRWSIIKRGQPETRENFDKNIFLYTCREVGKNCHPRNLPFSRWERANDNVDVFNIICGDYITIPKYLDDGDYVLQFTNFGTGHSNGIPGQATPTYRSCADLRVTGGSSKNARPKCPGFQGGDRVTYNENKPNNQCYYFKDNFVPNYLFQENDVRKLNGLYRLGRPKLVEDCNSRSLDLESYPAENYNATHDYSFDALN	AA9 family
Pythium oligandrum	PYOLI_00013125-RA	PyolAA9-14	ATGAAGACGTTCTCCGCTGCGTTCCTCGCCGTCTCGGCCCTCGTCGCTGCTTCCGTTGAAGCCCACACGTCGCTGCTTCCGTTGAAGCCCACACGTCGCTTCTCGAACCACTGTCGCGTGAAGAACACGATTGGCTGCAAGAAGGGTGGCGTTGGCCACGTGACGCATGTCAAGGCTGGTGCGAACATCCCAGTGCGTTACTACCGTAACAACCACATTGGTGGTTTCGTCCGCTGGTCGATTATCAAGCGTGGTGAACCAGAGACGCGTGAGAATTTCGACAACAACATCTTCTTGTACACGTGCCGCGAAGCCGGAAAGGATTGCATGCCTCGTGGTCTCCCTTACTCGCGTTGGGAACGTGCCAACGACAACGTCGACGTGTTCAACATTATCTGT…	MKTFSAAFLAVSALVAASVEAHTSLLPLKPTRRFSNHCRVKNTIGCKKGGVGHVTHVKAGANIPVRYYRNNHIGGFVRWSIIKRGEPETRENFDNNIFLYTCREAGKDCMPRGLPYSRWERANDNVDVFNIICGDYITIPKYLDDGDYVLQFTNFGTGHSNGIPGQATPTYRSCADLRVTGGSSKNARPKCPGFQGGDRVTYNENKPNNQCYYFKDNFVPNYLFQENDVRKLNGLYRLGRPKLVEDCNSRSLDLESYPAENYNATHDYSFDALN	AA9 family
Pythium oligandrum	PYOLI_00013126-RA	PyolAA9-15	ATGAAGATTTTCCTCACCGCTGCTAGCGCTCTGCTCTTCGCCTCCTCTGTGGATGCCCACGCGTCTCTTGTGACCCCAGCGTCGCGTGAGGGCGGGAAAGAAACCTTTGCGGATGAGCGCAATGTCGTTGGATGCGGCAAGCCTGGTCCTGGCCCCGTCACGCAAGTGCGCGCTGGCTCGGAGATCCCAGTGATGTACTATCGTAACAACCACGTTGGTGGCTTCATCCGTTGGTCGATCATTAAGCGCGGTGAGCCCGAAACGCGCGAAAACTTTGACAAGAACGTGTTTTACTACACGTGCCGCGAGTCCGGAAACGATTGCAAGCCGCGCAACGGACGGCCGTACACGCGCTGGCAAGAAGCATACGATGGCACTGATAACTTTGTGATCCCATGC…	MKIFLTAASALLFASSVDAHASLVTPASREGGKETFADERNVVGCGKPGPGPVTQVRAGSEIPVMYYRNNHVGGFIRWSIIKRGEPETRENFDKNVFYYTCRESGNDCKPRNGRPYTRWQEAYDGTDNFVIPCGDKIRIPDYLADGDYVLQYTNFATGHNNGDPGLALPIYRSCADLHITGGSASKPRPKCPTFVGGDRVTKAENLPSDQCYYFHSNDIPNAVFREGNAANYDGQYKFGRPADIDRCIAAGQNRDLFNVTETEFLAEVPSAIHAYEGDF	AA9 family
Pythium oligandrum	PYOLI_00013128-RA	PyolAA9-16	ATGAAGACAAGCATCCTCTCGTTTTCTGCTGCCGTCGCGCTTACGTTCGCGTCTTTTGACTCGGTCTCGGCCCACACTTCGCTACTGAAGCCAATTTCACGTGAAGGAGGTAAAGAAATCATTGAGGACGTCAACGGTGTCTTCGGATGCAAGAAGAAAATGGCGCCAGGAGGTCCCGTGACGGAAGTCAAGGCCGGGTCCGAAATCCCAGTCGAGTACTACCGCAACAACCACATCGGCGGCTTCGTACGCTGGTCGCTCGTCAAGAAGTCGGACGAAGAGAACATGGACGCGTTCGAGAAGGGAGTCTTCTACTACACCTGTCGTGAGTCTGGCAATGATTGTAACCCACGCAACGGCAAGCCGTACTCGCTCTGGCGTGAAGCTTGGGATGGTGTG…	MKTSILSFSAAVALTFASFDSVSAHTSLLKPISREGGKEIIEDVNGVFGCKKKMAPGGPVTEVKAGSEIPVEYYRNNHIGGFVRWSLVKKSDEENMDAFEKGVFYYTCRESGNDCNPRNGKPYSLWREAWDGVDTFIIVCGDKIKIPDYLDDGEYVLQFTNFGTGHSMQKPGLATPTYRSCADLKITGGSSKNPRPACPTFVGGDRATKNENKGNDMCSYYHLNDIPKNTPLFEEKDESKLDGLYKFGKPAPYEACMAANGGNGTSPGTVRPA	AA9 family
Pythium periplocum	PYPLO_00002556-RA	PypeAA9-1	ATGAAGACAAGCATCCTCTCGTTTTCTGCTGCCGCCGCGCTTACGTTCGCGTCTTTTGACTCGGTCTCGGCCCACACTTCGCTACTGAAGCCAATTTCACGTGAAGGAGGTAAGGAAATCATTGAGGACGTCAACGGTGTCTTCGGATGCAAGAAGAAAATGGCGCCAGGAGGTCCCGTGACGGAAGTCAAGGCCGGGTCCGAAATCCCAGTCGAGTACTACCGCAACAACCACATCGGCGGCTTCGTACGCTGGTCGCTCGTCAAGAAGTCGGACGAAGAGAACATGGACGCGTTCGAGAAGGGAGTCTTCTACTACACCTGTCGTGAGTCTGGCAATGATTGTAACCCACGCAACGGCAAGCCGTACTCGCTCTGGCGTGAAGCTTGGGATGGTGTG…	MKTSILSFSAAAALTFASFDSVSAHTSLLKPISREGGKEIIEDVNGVFGCKKKMAPGGPVTEVKAGSEIPVEYYRNNHIGGFVRWSLVKKSDEENMDAFEKGVFYYTCRESGNDCNPRNGKPYSLWREAWDGVDTFIIVCGDKIKIPDYLDDGEYVLQFTNFGTGHSMQKPGLATPTYRSCADLKITGGSSKNPRPACPTFVGGDRATKNENKGNDVCSYYHLNDIPKNTPLFEEKDESKLDGLYKFGKPAPYEACMTANGGNGTAPGTIFLTAASALLFASSVDAHASLVTPASREGGKETFADERNAVGCGKPGPGPVTQVRAGSEIPVMYYRNNHVGGFIRWSIIKRGEPETRENFDKNVFYYTCRESGNDCKPRNGRPYTRWQEAYDGTDNFVIP…	AA9 family
Pythium periplocum	PYPLO_00002557-RA	PypeAA9-2	ATGAAGCTCTTCGTTCTCGCCTCCGCCGTTGCCTCGCTCGCATTTCTCGACGCTGTCTCGGCCCATACGTCCCTCAAGACGCCTGTGTCGAGAGAAGGAGGGCGAGAGATCGTCGAGGATGTGAATGGATCGGTCGGATGCAAGAAGAAAATGGCGCCAGGAGGTCCCGTGACGGAAGTCAAGGCCGGGTCCGAAATCCCAGTCGAGTACTACCGCAACAACCACATCGGCGGCTTCGTACGCTGGTCGCTCGTCAAGAAGTCGGACGAAGAGAACATGGACGCGTTCGAGAAGGGAGTCTTCTACTACACCTGTCGTGAGTCTGGCAATGATTGTAACCCACGCAACGGCAAGCCGTACTCGCTCTGGCGTGAAGCTTGGGATGGTGTGGACACGTTT…	MKLFVLASAVASLAFLDAVSAHTSLKTPVSREGGREIVEDVNGSVGCKKKMAPGGPVTEVKAGSEIPVEYYRNNHIGGFVRWSLVKKSDEENMDAFEKGVFYYTCRESGNDCNPRNGKPYSLWREAWDGVDTFIIVCGDKIKIPDYLDDGEYVLQFTNFGTGHXMQXXGLATPTYRSCADLKITGGSSKNPRPACPTFVGGDRATKNENKGNDVCSYFQTNEIPKANALFHEKDQSKLDKLYMFGKPAEYEKCVASNGGNAAASAAPAPVTGGAVPALAPAPALAPAPAPAPAPVPASSTATATAPASAPILAPALASVPVNAAPTVPSTTMIIDSPGAQTMLAAATAATAAPGTVHAANVTNLAVSTAVTATGPSTAFGSPVTAPLAVAAPVPMSPTL…	AA9 family
Pythium periplocum	PYPLO_00002558-RA	PypeAA9-3	ATGAAGACGTTCTCCGCTGCGTTCCTCGCCGTCTCGGCCCTCCTCGCTGCTTCCGTCGAAGCCCACACCTCGCTTCTCGAGCCACTGTCGCGTGAAGGTGGCAAAGAAATTATCGAGGATGTCCAGAACCGAATTGGCTGTGGCAAGGGTGGAATCGGTAAGGTGACGCATGTCAAGGCTGGTGCGAACATCCCAGTGCGTTACTACCGTAACAACCACATTGGTGGCTTTGTCCGTTGGTCGATCATCAAGCGTGGCCAGCCAGAAACACGTGAGAACTTTGACAAGAACATCTTCTTGTACACATGCCGTGAGGTTGGAAAAGACTGNCACCCACGCAATTTGCCATTCTCGCGTTGGGAACGTGCCAACGACAACGTCGACGTGTTCAACATTATC…	MKTFSAAFLAVSALLAASVEAHTSLLEPLSREGGKEIIEDVQNRIGCGKGGIGKVTHVKAGANIPVRYYRNNHIGGFVRWSIIKRGQPETRENFDKNIFLYTCREVGKDXHPRNLPFSRWERANDNVDVFNIICGDYITIPKYLDDGDYVLQFTNFGTGHSNGIPGQATPTYRSCADLRVTGGSSKNARPKCPGFQGGDRVTYNENKPNNQCYYFKDNFVPNYLFQENDVGKLNGLYRLGRPKVVEDCNSRSLDLESYPAENYNATHDYSFDALN	AA9 family
Pythium periplocum	PYPLO_00002559-RA	PypeAA9-4	ATGAAGACGTTCTCCGCTGCGTTCCTCGCCGTCTCGGCCCTCCTCGCTGCTTCCGTCGAAGCCCACACCTCGCTTCTCGAGCCACTGTCGCGTGAAGGTGGCAAAGAAATTATCGAGGATGTCCAGAACCGAATTGGCTGTGGCAAGGGTGGAATCGGTAAGGTGACGCATGTCAAGGCTGGTGCGAACATCCCAGTGCGTTACTACCGTAACAACCACATTGGTGGCTTTGTCCGTTGGTCGATCATCAAGCGTGGCCAGCCAGAAACACGTGAGAACTTTGACAAGAACATCTTCTTGTACACATGCCGTGAGGTTGGAAAAGACTGNCACCCACGCAATTTGCCATTCTCGCGTTGGGAACGTGCCAACGACAACGTCGACGTGTTCAACATTATC…	MKTFSAAFLAVSALLAASVEAHTSLLEPLSREGGKEIIEDVQNRIGCGKGGIGKVTHVKAGANIPVRYYRNNHIGGFVRWSIIKRGQPETRENFDKNIFLYTCREVGKDXHPRNLPFSRWERANDNVDVFNIICGDYITIPKYLDDGDYVLQFTNFGTGHSNGIPGQATPTYRSCADLRVTGGSSKNARPKCPGFQGGDRVTYNENKPNNQCYYFKDNFVPNYLFQENDVGKLNGLYRLGRPKVVEDCNSRSLDLESYPAENYNATHDYSFDALN	AA9 family
Pythium periplocum	PYPLO_00003063-RA	PypeAA9-5	ATGTTCTCCGCCAAGCAGGTCACCACGGCTGTCTTTGCCATCGCGGCGCTCGCCCATACGGTGCACGGCCACGGTCAGATGACCAAGCCAGCGCCGCGTGAGGTCACGGCGCGTTACACGGCCGAGTGCTACTTCGGTCTCCGTGGCGCTGGTAACGACGAGCTCCAGTGGGCGCCAGTGGAGAACCTCATCCAGCGCAAGCAGGCGGACCAGCCTTCGACCGCCACGTTCGACATCATGAACGGTTGCCGTGGTATGATCTACGAAGAAGGCCAGCCCGTGACCAACGTGACCCCAGGTCAGGAGGTGACCGTCGAGTACTACATCCAGGCGCCTCACCCAGGTTACATGGAGCTCGGTATCGTGCGTCCATCGACCGACGCGAACGGCCTCATCACC…	MFSAKQVTTAVFAIAALAHTVHGHGQMTKPAPREVTARYTAECYFGLRGAGNDELQWAPVENLIQRKQADQPSTATFDIMNGCRGMIYEEGQPVTNVTPGQEVTVEYYIQAPHPGYMELGIVRPSTDANGLITYTRDETIGVLKRVDNFAENSNTAPIKVTIPADIKGCGKAGDCALQFYWHSDIAKQTYPTCADIVVTGSGSGDNSGTAPSPAPSKNNNSTSPSTAPSSAPSTAPTSVPSTAPTTAPSSTPAPTKKTCTRRSRARRN	AA9 family
Pythium periplocum	PYPLO_00003978-RA	PypeAA9-6	ATGAAGTCCGCTCTCTACCTCGCCACCTTCGTTACCACCGTAATCGTCTCCCAAGTCCACGGTCACGGATACATGACCAAGCCAGTTGGTCGTTCTGGCTCGGATTTCAGTGATATGAAGAACACGGCGGCGTGCGATCGCAGCAACCCAGGTAAAGTCACCGAATTCAAGGCCGGCGAAGAAATCACCGTCGAGTGGTCACGAAACAACCACCTCGGAGGATTCATCCGATACTCCATGGTACCACGCAACCAAGCCACCAAGGAAAACTTCGACAAGAACACCTTCTTCTACACCTGTCGCGAAACCAACTGCACCTTGAAGAAGTGCAAGGACAAGTGGTGTGGCGACGACGCCGGCTCCAAGGACCACGAGATCAAGTGCAGCACCAAGGTCAAG…	MKSALYLATFVTTVIVSQVHGHGYMTKPVGRSGSDFSDMKNTAACDRSNPGKVTEFKAGEEITVEWSRNNHLGGFIRYSMVPRNQATKENFDKNTFFYTCRETNCTLKKCKDKWCGDDAGSKDHEIKCSTKVKLPDYLPSGDYVMQWTWHSAGSSYGNVGWNTGNYKTCADIRLTTSGSXSKPKCPPFVGGDRVTTLEKKSSDQCWYFDNNDLSTKEVKYGTGWNSKEGMSHYKYGFPKEIEQCGGGATKGSGPGPAPAPGPGPAPATNVTSVPTSAPSDDGDVTQTYKPSKTPKPSNAAPAPAPGKNGGGKYKYVGPERADSAAMTQWCNYNCPAFCPSDICA	AA9 family
Pythium periplocum	PYPLO_00005140-RA	PypeAA9-7	ATGAAGACCTTCGCGATCGCCTCCGCCGCTGCCCTCGCGCTCTGCGCCTCGACCGCCGACGCCCACTCGTGGCTCGTCAAGCCAAAGTCCCGTGACGCTACGCCTCACGTCGACATGGAAGGCACCATGGGCTGTCCTGCCGGTGCCGCCCAGGCACCTACGTCCTTCGCGGCCGGCCAGACCATCGACGTCTCGTGGTGGCGTAACAACCACATCGGTGGCTTCATCCGATGGGCCATCGTCCCAAAGGGACAGGAGTCGGCTGCCAACTTTGACAACAACGTCTTCTACTTCACCTGTCGTGAGTCGGGCCCTACGTGCAAGCCCAACATGCCTGGCAAGAAGTACAACAAGGACGGTGGCCCTGGCGACCTCAGTCGTTACTCGTGGGATATGACC…	MKTFAIASAAALALCASTADAHSWLVKPKSRDATPHVDMEGTMGCPAGAAQAPTSFAAGQTIDVSWWRNNHIGGFIRWAIVPKGQESAANFDNNVFYFTCRESGPTCKPNMPGKKYNKDGGPGDLSRYSWDMTEAHKVACGDKIQLPDWLPKGDYVLQWTWFGAGSSFDNFGHAEVTYRSCADIRLTSGGNKQKPSCPKFVGGDRVTTAEKMSADQCFYYSPNNKIPKGQLKQDNNNYKQYYKFGKPQRVIDCQNKARSMDEYEYPAETSTVEEESDYPIVEEESEHPSEEESEYPVEEEYPVETPAAEYPASVHSFNFTEIDA	AA9 family
Pythium periplocum	PYPLO_00005144-RA	PypeAA9-8	ATGAAGACGTTCACGTTCGCTTCTGCCACTGTCCTTGCGTTCTTCGCCTCGACGGCCGACGCCCACTCGTGGCTCGTCAAGCCAAGATCGCGTGAAACTTCACCTCAGGTTGACTTGGATGGCGTGGTTGGGTGTCCTAACAACACCCCAACGGCCCCAACGCCCTTCGCGGCGGGCTCGACCATCGACGTCTCATGGTGGCGTAACAACCACATCGGTGGCTTCATCCGTTGGGCCATCGTGCCAACGGAACAGGAGTCGGCTGCCAACTTTGACAACAACGTCTTCTACTTCACCTGTCGTGAGTCGGGCCCTACGTGCAAGCCGAACATGCCTGGCAAGATATACACCAAAGACGGTGGCCCTGGTGAGCTCAGCCGTTACTCGTGGGATATGATT…	MKTFTFASATVLAFFASTADAHSWLVKPRSRETSPQVDLDGVVGCPNNTPTAPTPFAAGSTIDVSWWRNNHIGGFIRWAIVPTEQESAANFDNNVFYFTCRESGPTCKPNMPGKIYTKDGGPGELSRYSWDMIEAHHVACGDKIQLPDWLPQGDYVLQWTWFGAGSSFDNFGWAEVTYRSCADITLTTDAGMPKPSCPIFMGGDRVTSAENMPADQCFYYAPNSKIPKGQLKQYYHFGKPEPL	AA9 family
Pythium periplocum	PYPLO_00005307-RA	PypeAA9-9	ATGAAGTCGATTGCGTCTCTCATCGCCTTCTCCTCGGTGCTCGTTGCCACTCAAGTGCCTGGGCATGGTCTCATGACCTTCCCACCAGGTCACTCCATCGACGTCTTTAGCGATATGGCAAACACAGGCGCGTGTGACAGCTCGGCACCTGGTACAGTGACAAGCTTCGAGGCCGGTCAAGAGATTGAAGTGCAATGGTCGCGCAACAAACACTTGGGGGTCAAGAACTTTGACAAGAGCACATTCTTCTACACGTGCCGCGAGACCAACTGCTCGCTCAAGCAGTGCAATGACAAGTGGTGCGGTGACGATCCAGGCTCCAAGGACAACGAGATTCGATGCCGCGCCAAGGTCATGCTCCCGGATTACTTGCCAGCTGGTGACTATGTCTTGCAATGG…	MKSIASLIAFSSVLVATQVPGHGLMTFPPGHSIDVFSDMANTGACDSSAPGTVTSFEAGQEIEVQWSRNKHLGVKNFDKSTFFYTCRETNCSLKQCNDKWCGDDPGSKDNEIRCRAKVMLPDYLPAGDYVLQWTWHSAGSSYGNVGWNTGNYKTCADIQLTTSGSGSKPKCPPFVGGDRVTSMENKPSDQCWYFDDNDLSTHDVRVGTGYGDDGKQLYKYGKPKEIGQCGGDSAPNPAPEPPTEAPQPPAGAPEPPTEPDLPAPAPGPGKYKYTGPAVANAVDLTQWCNWNCPSFCPANMCGLA	AA9 family
Pythium periplocum	PYPLO_00006827-RA	PypeAA9-10	ATGAAGCTCGCCTCTGTTGCCTCCATCGCCGCCCTCGCCCTCGGTGCGTCTCAGGTTGATGCCCACTCGTGGCTCGTCAAGCCAGTCTCGCGTGAAACTGCGCCGCAGGTCGACATGGACGGCACCATTGGCTGTCCGAACAAGAACCCTGGTCAGTCGACGTCGTTCCAGGCCGGCGAGAGCATCGATGTCTCGTGGTGGCGTAACAACCACATTGGTGGCTTCATCCGTTGGGCCATCATTCCAAAGGGCCAGGAAGAGTCCGGCGCCAACTTTGACAAGAACGTCTTCTACTACACGTGTCGTGAGTCGGGCGAGAGCTGCAAGCCCAACATGCCTGGCAAGCCTTACAAGAAGGACGGTGCTCCTGGTGACAACAGTCGCTACTCGTGGGACTAC…	MKLASVASIAALALGASQVDAHSWLVKPVSRETAPQVDMDGTIGCPNKNPGQSTSFQAGESIDVSWWRNNHIGGFIRWAIIPKGQEESGANFDKNVFYYTCRESGESCKPNMPGKPYKKDGAPGDNSRYSWDYTDAHKIPCGDKIKLPDWLAKGDYVLQWTWFGAGSSFDNFGWAEVTYRSCADIKITTDGTKSKPTCPTFVGGDRVTKNENMTADQCFYYSPNNYIPKGQLKQDNNNYKQYYKFGKPQAVVECQGSTSGNDADDATPAPSASGDDDDVDETSTPSVTPTVTTSAPKTTTPVTTPSQTTQAPATTAPPTSDDDDDDSTPAPSSSRRHHGRRPNKTVEQRSNDVEEDSATADAPVKCRPRY	AA9 family
Pythium periplocum	PYPLO_00007138-RA	PypeAA9-11	ATGAAGTTCGCGGCCATCATCGCCACCTCGGCTCTTGCCTTCCCTGCTCTCGTCTCCGCCCACGGTGGTATGGTCGAGCCAAAGCCTCGATCGCTCACCACCATGGGTCTCAACATCGACAGCACCTTCGGCCACCCTACCAACATGCGTAACGCCTACACCAACGGCAAGGGTGGTGAGTGCCTCGGCTTCACCCCACAGACCGACCGTGTCACCATCCCTGCTGGTCCATTCACCATCAAGATGCGTGCCAACGACGGTGCCAACCACATTGGTCCTTGCAAGGTCTACCTCGTGGACCCATCGAACGCTGGTAACAAGCAGGAGATCGGCAGCATGGACAACTGCATGCGCTCGCTCCACCCAGGTGCCGGCTCGAAGGGTACTCCACCAATTCCA…	MKFAAIIATSALAFPALVSAHGGMVEPKPRSLTTMGLNIDSTFGHPTNMRNAYTNGKGGECLGFTPQTDRVTIPAGPFTIKMRANDGANHIGPCKVYLVDPSNAGNKQEIGSMDNCMRSLHPGAGSKGTPPIPAEMKVNIPANPTACKPDNCVLQFRWEAMHLAPSIEVYDQCADIKIGGGGGGAPAPAPGPAPVLGHPRHLGSRLPCSRLRPRCMDNCMRSLNPGAGAKGSAAIPAEMTVNVPANPTACKADHCVLQFRWEAMHLAPSIEVYDQCADVKIGGGGGGAPAPGPGPAPGPGPAPPAPPAPPAGGSGGYRYTGPARPDSASLDTWCNQNCPGFCPGDIRAQTTSQSNMKVIAALAATALAFPALVQAHGGMVEPKPRSLTTMGLNIDSTFG…	AA9 family
Pythium periplocum	PYPLO_00011278-RA	PypeAA9-12	ATGAAGTCCGCTGCGTGCTTGGCTGTCCTCGCTTCTAGTGCCATGGTGGCCCAGGTCGCCGCTCACGGCTACATGTCCATCCCTGAGCCTCGCTCGAAGGATACCTTCAGTGACATGGAGAACAAGGGTGCCTGTGACCGCAGCCAGCCGGGCAAGGTCACCGAGTTCAAGGCCGGTGAGGAGATCACCGTCGACTACGGCAACGTCGGCTGGAACACTGGTAACTACAAGACGTGTGCTGACATCCGTCTCACGACTTCGGGCACCGGCTCGAAGCCAAAGTGCCCTCCATTCGTCGGTGGTGACCGCGTGACCAAGATGGAGAGCAAGCCATCGGACCAGTGCTGGTACTTCGATGACAACGACCTCAGCACCAAGGAGGTCAAGTACGGCACGGGC…	MKSAACLAVLASSAMVAQVAAHGYMSIPEPRSKDTFSDMENKGACDRSQPGKVTEFKAGEEITVDYGNVGWNTGNYKTCADIRLTTSGTGSKPKCPPFVGGDRVTKMESKPSDQCWYFDDNDLSTKEVKYGTGWNNKEGMSHYKYGLPKEIEQCGGGASVPAPAPGPATNATTPSNAPKPSSGATPVPTSGAPSSGATPTPSKTKWSRPSRTPKPSKGNNGDVAAPDADVTPMPSKEDPATPAPTKKCGVRYIEDEEDAKQASFYDSPRQEHHQVTMKSAACLSALASALLATEVLGHGYMTIPAGRSGRDFSDMNDLSACDGKGPGKVTEYKAGQEIDVEWSRNNHLGGFIRYSMVPKGQDNKDNFNKNTFFYTCRETNCSLKQCKDKWCGDDAGSKD…	AA9 family
Pythium periplocum	PYPLO_00011279-RA	PypeAA9-13	ATGAAGTCTGCTGCGTGCTTGGCCGTCATTGCCTCCAGTCTCCTGACCACGGAGGTCCTTGGTCACGGCTACATGACCAAGCCAGTCGGTCGCTCCACTAATACCTTTGGTGACATGGAGAACAAGGGTGCGTGTGACCGTAGCAAGTCTGGTCCAGTCACCGAGTTCAAGGCCGGTCAGGAGATCACAGTTGAATGGACACGGAACAACCACAAGGGCGGCTTCATTCGCTACTCGATGGTGCCAAAGGGTCAAGACACCAAGGCCAACTTCGACAAGAGCACGTTCTTCTACACGTGTCGTGAGACTAATTGTACGTTGAAGAAGTGTAAGGACAAGTGGTGCGCTGACGACCCAGGCTCGAAGGACCACGAGATCAAGTGCAGCGCCCAGATCAAG…	MKSAACLAVIASSLLTTEVLGHGYMTKPVGRSTNTFGDMENKGACDRSKSGPVTEFKAGQEITVEWTRNNHKGGFIRYSMVPKGQDTKANFDKSTFFYTCRETNCTLKKCKDKWCADDPGSKDHEIKCSAQIKLPDYLKAGDYVLQWTWHSAGSSYNNLGWNTGNYKTCADIRLTTSGTGSKPKCPTFIGGDRVTGMEGKSPDQCFYFDDNDLSTKEAKHGSGPNEGKEYYKYGKPKEIEQCGGGSSATAPAPAPKPAPAPASKPAPAPGPAPAKGGKYKYVGPDNGSNTAMTQWCNDNCPAFCPSDICKAT	AA9 family
Pythium periplocum	PYPLO_00013616-RA	PypeAA9-14	ATGAAGGTCGCTCTTCTCGTCGCCTCTACTGCCATGGTGGCCCAGGTTCACGCCCACGGCTACATGTCCATCCCAACTCCACGCTCCACCGATGTGTTCTCGGACATGACCAACACTGGTGCCTGTGACCGTAGCCAGTCGGGCAAGGTGACCGAGTTCAAGGCCGGTGAGGAGATCACTGTCGAGTGGACCCGTAACAACCACTTGGGTGGCTTCATCCGTTACTCGATGGTGCCAAAGGGCCAGGACAACAAGGCCAACTTTGACAAGAGCACGTTCTTCTACACGTGCCGTGAGTCGAACTGTACGTTGAAGCAGTGCAAGGACAAGTGGTGTGGTGACGATCCAGGCTCCAAGGACTACGAGATCAAGTGTAGCTCCAAGGTCAAGCTCCCTGAC…	MKVALLVASTAMVAQVHAHGYMSIPTPRSTDVFSDMTNTGACDRSQSGKVTEFKAGEEITVEWTRNNHLGGFIRYSMVPKGQDNKANFDKSTFFYTCRESNCTLKQCKDKWCGDDPGSKDYEIKCSSKVKLPDYLQAGDYVLQWTWHSAGSSYGNV	AA9 family
Pythium periplocum	PYPLO_00013617-RA	PypeAA9-15	ATGAAGTCGGTTGCTGCTCTCGCGATGCTCGGTTCGAGCCTCATGGCCGCTCAAGTCCAGGCCCACGGTTACATGACCGTCCCAACGCCACGTTACAACGGCACGTTCTCCGATCCAACGGATATCAACGCGTGTGACAGCGACACCCCTGGTCACGTCACCGAGTTCAAGTCCGGCGAGGAGATCTACGTCGAGTGGACGCGTAACAACCACATTGGTGGCTTTATCCGTTACTCGATTGTGCCCAAGGGCGAGATCTGGCCAAAGTCCAACTTTGACAAGAACACGTTCTACTACACGTGCCGTGAGACTAACTGTGACCTCAAGCAGTGCAAGGGCTGGGACTGCCCGGATGATCCTGGCTCGATCGACTACCAGATCAAGTGCAGCACCAAGGTC…	MKSVAALAMLGSSLMAAQVQAHGYMTVPTPRYNGTFSDPTDINACDSDTPGHVTEFKSGEEIYVEWTRNNHIGGFIRYSIVPKGEIWPKSNFDKNTFYYTCRETNCDLKQCKGWDCPDDPGSIDYQIKCSTKVKLPDYLPAGDYVMQWAWHSVGSSENHIGWSTGTYKSCADIRLTTSGTGSKPKCPTFVGGDRVMALRGKGNDQCLFFDDNGLDKDFVKYDDAEGVKRYFEGLPKEIEQCRGVSTSAPTQSPAPTAQAPTGKSDPQVRIMKSVAALVVLASSLMAAQVQAHGYMTIPAPRTQGVFPDPTDEGACDSDAPGKVTEFKAGEEINVEWTRNNHLGGFIRYSIAPKGQANKETFDKNTFFYTCREANCNLKQCKDEMCADDPGSKDYEIKCS…	AA9 family
Pythium periplocum	PYPLO_00013620-RA	PypeAA9-16	ATGAAGTCGGTTGCTGCTCTCGCGATGCTCGGTTCGAGCCTCATGGCCGCTCAAGTCCAGGCCCACGGTTACATGACCGTCCCAACGCCACGTTACAACGGCACGTTCTCCGATCCAACGGATATCAACGCGTGTGACAGCGACACCCCTGGTCACGTCACCGAGTTCAAGTCCGGCGAGGAGATCTACGTCGAGTGGACGCGTAACAACCACATTGGTGGCTTTATCCGTTACTCGATTGTGCCCAAGGGCGAGATCTGGCCAAAGTCCAACTTTGACAAGAACACGTTCTACTACACGTGCCGTGAGACTAACTGTGACCTCAAGCAGTGCAAGGGCTGGGACTGCCCGGATGATCCTGGCTCGATCGACTACCAGATCAAGTGCAGCACCAAGGTC…	MKSVAALAMLGSSLMAAQVQAHGYMTVPTPRYNGTFSDPTDINACDSDTPGHVTEFKSGEEIYVEWTRNNHIGGFIRYSIVPKGEIWPKSNFDKNTFYYTCRETNCDLKQCKGWDCPDDPGSIDYQIKCSTKVKLPDYLPAGDYVMQWAWHSVGSSENHIGWSTGTYKSCADIRLTTSGTGSKPKCPTFVGGDRVMALRGKGNDQCLFFDDNGLDKDFVKYDDAEGVKRYFEGLPKEIEQCRGVSTSAPTQSPAPTAQAPTGKYTSDPQVRIMKSVAALVVLASSLMAAQVQAHGYMTIPAPRTQGVFPDPTDEGACDSDAPGKVTEFKAGEEINVEWTRNNHLGGFIRYSIAPKGQANKETFDKNTFFYTCREANCNLKQCKDEMCADDPGSKDYEIK…	AA9 family
Pythium periplocum	PYPLO_00013621-RA	PypeAA9-17	ATGAAGGTCGCTCTTCTCGTCGCCTCTACTGCCATGGTGGCCCAGGTTCACGCCCACGGCTACATGTCCATCCCAACTCCACGCTCCACCGATGTGTTCTCGGACATGACCAACACTGGTGCCTGTGACCGTAGCCAGTCGGGCAAGGTGACCGAGTTCAAGGCCGGTGAGGAGATCACTGTCGAGTGGACCCGTAACAACCACTTGGGTGGCTTCATCCGTTACTCGATGGTGCCAAAGGGCCAGGACAACAAGGCCAACTTTGACAAGAGCACGTTCTTCTACACGTGCCGTGAGTCGAACTGTACGTTGAAGCAGTGCAAGGACAAGTGGTGTGGTGACGATCCAGGCTCCAAGGACTACGAGATCAAGTGTAGCTCCAAGGTCAAGCTCCCTGAC…	MKVALLVASTAMVAQVHAHGYMSIPTPRSTDVFSDMTNTGACDRSQSGKVTEFKAGEEITVEWTRNNHLGGFIRYSMVPKGQDNKANFDKSTFFYTCRESNCTLKQCKDKWCGDDPGSKDYEIKCSSKVKLPDYLQAGDYVLQWTWHSAGSSYGNVGWNTGNYKTCADIRLTTSGT	AA9 family
Pythium oligandrum	PYOLI_00003040-RA	PyolGH5_14-1	ATGTTCCACCAGCTCACCCGTTTGGCTGTGGCAGCCGCCTCCATTTTCGTAGCTGCGGCGGGCCATGAGCAGCACAATCGTACTCTCCGTGCCGCTGTTGAACCAGCCAACCACATCCAGCATGCCATTCGTGCTGGTAGTGTGCGCTCACGAGGCGTCAATCTAGGTGGTTGGCTCGTGTCTGAGCAATGGATGACCCAGCAGGCCACGTTCTGGCAGAACCTGGAGTCCCAGTATGCCAACAAGGGTGAGTACATTGCGCTTGCCCAAGGTGCGAACCGTGACTGGCGGCTAGCTCAGTTCGAGAACCACCACGCCACCTTCGTCATGGACAAAGACATTCAAGAAATCGCCAATGCCGGTCTCAACACGGTGCGTGTCCCAGTGGGATTCTGGATC…	MFHQLTRLAVAAASIFVAAAGHEQHNRTLRAAVEPANHIQHAIRAGSVRSRGVNLGGWLVSEQWMTQQATFWQNLESQYANKGEYIALAQGANRDWRLAQFENHHATFVMDKDIQEIANAGLNTVRVPVGFWITGADPFDPSGQGAWKVFPKDTLQRLDTLIRDYALKYNIAVMISLHAAKGSQNGEPHSAPPDVGRAYWSLYSENVDNSIYVVKFLADRYRNDAAFLGIGLMNEPMADTVESVLNNYYIRAYQAIRDTGNTCILSIMPLLYKQTPDNLVGFMERPAYYNVWVEWHPYFIWGFENWSAADLVNNGIRRDFLNKMNQWNSRPNANPMFFGERSLASSGQYTNPDSNDFLTWTRAQMDAMKTAKAGWTYWSWRIYGDENGFNGWSMRNVLR…	GH5_14 family
Pythium oligandrum	PYOLI_00003042-RA	PyolGH5_14-2	ATGTTGTACCAGCTCACGCGCTTCGCTGTGGCGGCCGCCTCCATCGTTCTCACGGTGGCCGGTCAGAATCAGTACAATCGTACTCTCCGTGCCGCCGTTGAGCCAGCTAACCACGTCCAGCATGCCATTCGCGCTGGTACTGTGCGTTCACGAGGCGTCAACCTCGGTAGTTGGCTCGTGGCAGAGCAGTGGATGACCAAGGAAGCCAACTTCTGGCAGAATCTCGACTCACAATACGCCAACAAGGGCGAGTACATCGTGCTGGCCAAGGGTGCGAACCACGACCAGCGGGTGGCTCAATTCGAGAACCACCACGCCACCTTCGTCATGGACAAAGACATCCAAGACATCGCCAATGCGGGTCTCAACACGGTGCGAGTCCCGGTGGGCTACTGGATC…	MLYQLTRFAVAAASIVLTVAGQNQYNRTLRAAVEPANHVQHAIRAGTVRSRGVNLGSWLVAEQWMTKEANFWQNLDSQYANKGEYIVLAKGANHDQRVAQFENHHATFVMDKDIQDIANAGLNTVRVPVGYWITGADPYDTSGQGAWKVFPKDTLQRLDTLIRDWALKYNIAVMISLHAAKGSQNGEAHSAPTDLGKAYWSLYSENVDNAVYVVKFLADRYKNDAAFLGIGLMNEPMADTVESVLNNYYIRSYQAIRGSGNNCIISIMPLLYKQTPDNLVGFMEKPSYTNVWVEWHPYFIWGFENWSAADLVNNGIRRDFLNKMNQWNSRPNANPMFFGEWSLASSGQYTNPDSNDFLTWMR	GH5_14 family
Pythium oligandrum	PYOLI_00003043-RA	PyolGH5_14-3	ATGACCGGCGCCGCCGACTTCTGGAAGAACCTCGACGGTCAGTACGCTAACAAAGGCGAATACGTCGCTTTGGCCAACGGCGCGGACCACGATCAGCGTGTGGCGCAGTTCGGGAACCACCATGCCACGTTCGTGATGGAGAAGGATATTGAAGATATTGCCAACGCGGGTCTCAACACAGTCCGAGTGCCAGTGGGCTACTGGATCACGGGCGACGACCCGAACGATCCGGCTGGTCGGGAGCTGTGGAAAGTCTTCCCACAAGACACGCTCCAGCGTCTGGATACCCTCGTTCGTGACTGGGGCCTCAAGCATAACATCGCAGTGTTGGTAAGCATTCACGCGGCCAAGGGATCGCAGAGCGGCGCTGACTACTCAGCCCCGACGGATCCAGGTAAG…	MTGAADFWKNLDGQYANKGEYVALANGADHDQRVAQFGNHHATFVMEKDIEDIANAGLNTVRVPVGYWITGDDPNDPAGRELWKVFPQDTLQRLDTLVRDWGLKHNIAVLVSIHAAKGSQSGADYSAPTDPGKAYWSKYAENVDNTIHVAKFLADRYKDDAAFLGISLLNEPTADTDEKVLNDYYQRAYKAVRESGNDCVLTIMPLLYKQAPDNLVGFMEKPSYTNVWVEWHPYFIWGYEKWSAADLVNNGIKRDFLNKMNQWNSRPNANPMFFWRDENDVSDNFYAFLQGFLDKHPELEGRELYITGESYAGHYVPAVAHKIWQESKNASADSSRINLQGIAIGNGLTNPAVQIAHTLDMVNNTYNVTLMSDEDYQHAKEILPGCIEVGKEVFETRNA…	GH5_14 family
Pythium oligandrum	PYOLI_00003086-RA	PyolGH5_14-4	ATGCTCTACCAGCTCGCTCGCTTCGCAATGGCTGCGGCCTCGGTTGTTGTAGCTGGGCACCACAACCGTACTCTGCAGAGCTACTCGTTTGATGAGCTCGCCGCCACTGAAAATGTGGCCGCCGCCCCAGCCGACCACGTGCAGCACTCGATTCGCTCTGGCAAGGTTGCTGCCAAGGGCGTGAACCTCGGCAGCTGGCTTGTTACGGAGCAGTGGATGACTGCACAGGCTCCGTTCTGGAAGAACCTCGACAATCAGTATGCCAACAAGGGCGAATACATCGCTCTTGCCAAGGGCGCGGACCACGCCAAGCGTGTGGCAGAGTTCGAGAACCACCACGCGACGTTCGTGATGGAGAAGGATATCCAGGACATCGCCAACGCCGGACTCAACACGGTG…	MLYQLARFAMAAASVVVAGHHNRTLQSYSFDELAATENVAAAPADHVQHSIRSGKVAAKGVNLGSWLVTEQWMTAQAPFWKNLDNQYANKGEYIALAKGADHAKRVAEFENHHATFVMEKDIQDIANAGLNTVRVPVGYWITGDDQFDPSGKGAWKVFPKDTLKRVDTLIRDWALKHNVAVLISIHAAKGSQSGADHSSPTDPGKAYWSKYPENVDNTIHVAKFLGDRYKNDAAFLGIGLLNEPTGDTDEKVLNDYYQRAYKAVRGSGNNCVLTIMPLLHKQTADNLVGFMEKPSYTNVWVEWHPYFIWGYEKWSAGDLLNNGIKRDFINKINKWNSRPNANRMFFGEWSLASAGQYTNSDTEDFLKWTKAQMEGMNKATGGWTYWSWRMYGDENGFNG…	GH5_14 family
Pythium oligandrum	PYOLI_00005443-RA	PyolGH5_14-5	ATGAGCAGCTTGCAGGAACGGCTTCGTCGTGGCGAGATCCCTTGTCGGGGTACGAATCTTGGCGGTTGGCTCGTTGCCGAGCACTGGATGACTTCGAACTCCGTCATCTGGCAGGACGTGCCGTCAGACATTAGCAGCCAAGGCGAGTATGCGACCATGTCATTCCTGGGCCACGCCAAGGGAGACGAGCGCTTTGAGCGGCATCGCGCGACCTGGATTACCGAGTCCGACATCGCGGAGATCAAGCGGTTTGGTCTCAACACCGTACGAGTCCCTGTGGGGTTTTGGATTATGGGTTACGACCCAACTGACGTGTCGAACAAGCAAGAGTGGAAGGTGTTTGCGCCAAACGCGCTCAAGTTCCTCGATCGACTCGTGAATGAGTGGTGTGTGACCCAC…	MSSLQERLRRGEIPCRGTNLGGWLVAEHWMTSNSVIWQDVPSDISSQGEYATMSFLGHAKGDERFERHRATWITESDIAEIKRFGLNTVRVPVGFWIMGYDPTDVSNKQEWKVFAPNALKFLDRLVNEWCVTHDLAVLIDIHGAKGSQNGRDHSAPPTSGVKYWSDYPENVENTVQLAAFLANRYQNSPAFLGIGLLNEPEYPVNPQIVRDYYYRAYHAIRSMGNDCVVVTAPMLTEQFPPVMDDLMQYPECYNVWHEWHPYFIWGYEGQNEKQVLQAVRSYADKLKGWQGNWILISEWSLGAQASAFPAEDRKRLKQFADAQLESFSHAHSGWTFWSWKHSDDEQNRPTGWSLRQLLRDGVMRVAP	GH5_14 family
Pythium oligandrum	PYOLI_00008025-RA	PyolGH5_14-6	ATGAAGCAGCATCATTCGATCAGAGCACCGAGTGAATCCGGTGCTAAGCATATCCAGTACGCGATTCGAAGTGGGAAAATCCAGAGTCGCGGGGTGAACCTCGGTGGCTGGCTCGTTGGTGAGCACTGGATGACCGCGTGGGCTGATATTTGGCGCGGTCTGACCGATGAACAAGCCAATGGTGGTGAGCAAGTCGCGTTCAGGAACATACCGCGTGACGATGCTATTGGTCGATACAAGTGGCATCGCGATACCTTCATCACCGAGGAAGAGATCGCCAAGATCGCGGCGGCAGGGCTCAACACTGTCCGTGTGCCTATTGGCTACTGGATCATCGGCTACGACAACTTCGATTCAAGCCACAAGCGTCAATGGGAGAACTTTGCACCAGGGGGTCTT…	MKQHHSIRAPSESGAKHIQYAIRSGKIQSRGVNLGGWLVGEHWMTAWADIWRGLTDEQANGGEQVAFRNIPRDDAIGRYKWHRDTFITEEEIAKIAAAGLNTVRVPIGYWIIGYDNFDSSHKRQWENFAPGGLDYIDRLIRDWAKKHNVAVMLSMHGAKGSQNGADHSAPEQPGASFWSWYSENVASTLDAVKFLANRYKNEDAFLGIGLLNEPSGSTSRDVLYKYYQDAYQAIRIDGQNDCVLTIAPLLWEQSPWFMTEVLPHSTNVWVEWHRYFVWGYENASPDYILNSAMDEYRRDVEIWKQRSNKRMFIGEFSLATAGKFNDMDSTKEFMRRQLRVLLDNVDGGWTFWSWRIYGDEWGVNGWSLRSLLQNGVWPVMEPQQY	GH5_14 family
Pythium oligandrum	PYOLI_00008027-RA	PyolGH5_14-7	ATGAAGACACTGCTCACGTGGATCGCTGCGGTGGCCATCGCCGCCTCTTACAGCGCAACGCACATCGCCGGTGAAGGCTTCGAAGCTGCGGTCGGATACACGGTCGGTACGGTCGATGTATCGGCCGAAGTGACTGCGTCGGCTGCGCAAGCTGTCCCGGCGCTCAATCAGACGGAAGCAAGACCCGACCACATCCAGCACTCGATTCGTGCGGGCAAAGTCCAGAGTCAGGGCGTGAACCTTGGCAGTTGGCTCGTGATGGAGCACTGGATGACGACGGATTCCGATGTCTGGAAGGGACTCACGGACGAAGAAGCCAACTCAGGCGAACAGACGGCCTTCAAGTTGACGCCACGTGACGAAGCGCTCGCTCGGTTCAAGTGGCATCGCGACAACTTT…	MKTLLTWIAAVAIAASYSATHIAGEGFEAAVGYTVGTVDVSAEVTASAAQAVPALNQTEARPDHIQHSIRAGKVQSQGVNLGSWLVMEHWMTTDSDVWKGLTDEEANSGEQTAFKLTPRDEALARFKWHRDNFITEAEIEAIAKTGLNTVRVPVGYWIVGYDAHDISNKKQWENYAPGALEYLDRLITQWAKKHNVAVLISMHAAKGSQNGADHSSPEQKSKSLWAEYPENLASTLDAVTFLAQRYQNEDAFLGIGLMNEPSATTTNDVLYKYYEDAYKAIREDTKNDCILTIAPLLTEQSADHMTDLLPNAVNVWVEWHRYFVWGYENSSEDDLLGSLMTKFRDDVEAWKAKSSKPLFIGEFSFATAGKFQDQDRLKEFGKSQMEVMTNNIQGGWTFW…	GH5_14 family
Pythium oligandrum	PYOLI_00008027-RB	PyolGH5_14-8	ATGAAGACACTGCTCACGTGGATCGCTGCGGTGGCCATCGCCGCCTCTTACAGCGCAACGCACATCGCCGGTGAAGGCTTCGAAGCTGCGGTCGGATACACGGTCGGTACGGTCGATGTATCGGCCGAAGTGACTGCGTCGGCTGCGCAAGCTGTCCCGGCGCTCAATCAGACGGAAGCAAGACCCGACCACATCCAGCACTCGATTCGTGCGGGCAAAGTCCAGAGTCAGGGCGTGAACCTTGGCAGTTGGCTCGTGATGGAGCACTGGATGACGACGGATTCCGATGTCTGGAAGGGACTCACGGACGAAGAAGCCAACTCAGGCGAACAGACGGCCTTCAAGTTGACGCCACGTGACGAAGCGCTCGCTCGGTTCAAGTGGCATCGCGACAACTTT…	MKTLLTWIAAVAIAASYSATHIAGEGFEAAVGYTVGTVDVSAEVTASAAQAVPALNQTEARPDHIQHSIRAGKVQSQGVNLGSWLVMEHWMTTDSDVWKGLTDEEANSGEQTAFKLTPRDEALARFKWHRDNFITEAEIEAIAKTGLNTVRVPVGYWIVGYDAHDISNKKQWENYAPGALEYLDRLITQWAKKHNVAVLISMHAAKGSQNGADHSSPEQKSKSLWAEYPENLASTLDAVTFLAQRYQNEDAFLGIGLMNEPSATTTNDVLYKYYEDAYKAIREDTKNDCILTIAPLLTEQSADHMTDLLPNAVNVWVEWHRYFVWGYENSSEDDLLGSLMTKFRDDVEAWKAKSSKPLFIGEFSFATAGKFQDQDRLKEFGKSQMEVMTNNIQGGWTFW…	GH5_14 family
Pythium oligandrum	PYOLI_00008027-RC	PyolGH5_14-9	ATGAAGACACTGCTCACGTGGATCGCTGCGGTGGCCATCGCCGCCTCTTACAGCGCAACGCACATCGCCGGTGAAGGCTTCGAAGCTGCGGTCGGATACACGGTCGGTACGGTCGATGTATCGGCCGAAGTGACTGCGTCGGCTGCGCAAGCTGTCCCGGCGCTCAATCAGACGGAAGCAAGACCCGACCACATCCAGCACTCGATTCGTGCGGGCAAAGTCCAGAGTCAGGGCGTGAACCTTGGCAGTTGGCTCGTGATGGAGCACTGGATGACGACGGATTCCGATGTCTGGAAGGGACTCACGGACGAAGAAGCCAACTCAGGCGAACAGACGGCCTTCAAGTTGACGCCACGTGACGAAGCGCTCGCTCGGTTCAAGTGGCATCGCGACAACTTT…	MKTLLTWIAAVAIAASYSATHIAGEGFEAAVGYTVGTVDVSAEVTASAAQAVPALNQTEARPDHIQHSIRAGKVQSQGVNLGSWLVMEHWMTTDSDVWKGLTDEEANSGEQTAFKLTPRDEALARFKWHRDNFITEAEIEAIAKTGLNTVRVPVGYWIVGYDAHDISNKKQWENYAPGALEYLDRLITQWAKKHNVAVLISMHAAKGSQNGADHSSPEQKSKSLWAEYPENLASTLDAVTFLAQRYQNEDAFLGIGLMNEPSATTTNDVLYKYYEDAYKAIREDTKNDCILTIAPLLTEQSADHMTDLLPNAVNVWVEWHRYFVWGYENSSEDDLLGSLMTKFRDDVEAWKAKSSKPLFIGEFSFATAGKFQDQDRLKEFGKSQMEVMTNNIQGGWTFW…	GH5_14 family
Pythium oligandrum	PYOLI_00011390-RA	PyolGH5_14-10	ATGGTGCAGATTGGCTCGGCGGTGCTGGCGCTCGGCCTTCTAGGACTCGTCGAGGCCAACAAGTTCAATCATGCGCCTCACCGCAACGGTACCCACGGCCACCATCACCGTCAGCTGGCGGCGACGTGCTCGCTTGAAGCCGCTGGCATCGACTACGTCGGTAATGACATCGGAAGCGTGATTGCGGGCGCCGCGAGCGAGTGCTGCGCCAAGTGCAGTGCGGTCTCTGGATGCCGTGCCTTCTCCTGGAACGACTACAATGGCGGTACGTGCTGGCTCAAGAGCGGCAAGGGCGCCACGATCACGACCAGCGGCGTGCAGTCCGGTACGGTCGCTCAGAACACGGACGACGGCAAGTGTACGCTGTTGGCCAACCTCGACTACTCGGGTAACGACGCG…	MVQIGSAVLALGLLGLVEANKFNHAPHRNGTHGHHHRQLAATCSLEAAGIDYVGNDIGSVIAGAASECCAKCSAVSGCRAFSWNDYNGGTCWLKSGKGATITTSGVQSGTVAQNTDDGKCTLLANLDYSGNDAGSATSASAGDCCSKCAARSGCKAYTWTPWNGGTCWFKSAVGNLAGYAGAYAGVVNPTNTPSPTPTTPAPTTPAPTTRTPAPTPTTKPPSPGKCNVEQDVDYSGADVKSVKGSAGDCCEACSLTNGCGAYTWTDFEGGTCWLKRSKGAANANSGAVSGVLPQEDRCTLEQGVDYIGLDVGSANSESADGCCSLCSSRSGCGAFTWSSGVCYFKSHRGQTKANADVVSGVVTVANRPQTHVQYRIRSGEIPAKSVNLGSWLVGESWIS…	GH5_14 family
Pythium oligandrum	PYOLI_00013973-RA	PyolGH5_14-11	TCGGGTGCTGTGTCTGGCGTGGTGTCTGGTTCGACCTCTACTACGGTGGTGACGACGACGACTTCGGCTACGTTCATTCACGTGCAGACGCGTATTCGTCGTGGCGAGCTCGCTCTGCGTGGTGTGAACCTCGGCGGCTGGCTTGTTGCGGAGAAGTGGATTGGCATTGAGCTTGATGTGTGGCGTGGTGTGCAGCAAGATCGTTTTGAGCGACACCAGGCGACTTTCATCACGGAGGCTGACATTGCTGCGATCGCGAAGGCTGGCCTCAACACAGTCCGTGTGCCAGTCGGTTACTGGATTGCCTGCGAAGATGGATCGTTCCCTCTGAATGCTTCGAAGTATTTGGACTTGCTTGTGAAGGAGTGGGCGGTGAAGTACAACATTGCAGTGATTGTG…	SGAVSGVVSGSTSTTVVTTTTSATFIHVQTRIRRGELALRGVNLGGWLVAEKWIGIELDVWRGVQQDRFERHQATFITEADIAAIAKAGLNTVRVPVGYWIACEDGSFPLNASKYLDLLVKEWAVKYNIAVIVDIHATQGTHNADQHFAPAVCAPTSWGQSPENVRSTINVVKFLADRYKSDQAFLGIGLLNDPAANTDEKVLLQYYQDAYKAVRETGNDCVLTVMPLRWKQDADSLVGFMEAPKYTNVWVEWHPYFIWDHEDQTAEELVNKSVLTEFQSKVTKWTSRANANKLFIGEWSLANSGQFQNPTSASFAMWADAQLKVMNQATGGWCYWSWRIFGDDWECSFNPWSFRNILRWEALRVVIARYVFTSQVTSTLTNVNTAVFTNAKFEIPQIT…	GH5_14 family
Pythium oligandrum	PYOLI_00015066-RA	PyolGH5_14-12	ATGGGCGGCACGGCAAGCGCGGAAGAAGAAGCGGCGGCGGCGGCGGCCGCCACCAAGCAGGTGGAGACGACGACGGTGACGACGACGCAGCAGGAAGAAGAAGAAGACGACGAGCTCGCGCACGTCTCCTTTGAGGAGAGCGTGAGCGTCGAGACGGACGGCACTGACGCCACGACGGTGACCAACGTGACCAAGGTCACGACCATCGTCACGGCGGACGGACAGGAAGTGGTGACCACGGAAACCACGACGACCAAGGACGTTGTGGAAGGTCAGCTCAAGATGGAGCAGCAGCAGCTGGAGCTCAAGCCCGTGGACTCGTTTGTGTCCGCGGCGACGACGCTGTCGGCCACGTCGTCCTTTGCGGACACGACGACGTCAACGACGACAATTACGACA…	MGGTASAEEEAAAAAAATKQVETTTVTTTQQEEEEDDELAHVSFEESVSVETDGTDATTVTNVTKVTTIVTADGQEVVTTETTTTKDVVEGQLKMEQQQLELKPVDSFVSAATTLSATSSFADTTTSTTTITTTHVQQLIRDGEIAVRGVNLGGWLVAEKWMTREAEMWRDLPREIEGEYQALASGIQTKQRLTDFEHHHESFVTERDIALIAKAGLNTVRVPVGYWIAGGDKVDPSGKAEWAVFPKRTVVYLDKLIKKWAVMHNIAVLVDIHAAKGSQNGDQHSAPTVTGQAYWSQYPENVQNTIDLAKFLGDRYKDEPAFLGIGLLNDPAANTDEKVLLQYYEDAYKAVRASGNDCVLTVMPMRWKQDAESLVGFMEAPKYTNVWVEWHPYFIWGHE…	GH5_14 family
Pythium oligandrum	PYOLI_00015067-RA	PyolGH5_14-13	ATGCTCAAGCGATTGACCTGGTGTACTGCCCTGGTGGCCACGGTGACTGCTGTAGCGGCTGGCGGAGCGTGCGGCCAAGGCGCGAACGAAACGGGTCCAGGACATGTCAAGCCCCCAGGAGGTCCCGACCACATTCAGCGTCGCATCCGTGCAGGAGAAGTCCCAGTGCGTGGTGCGAATCTTGGTGGATGGCTCGTATCGGAGAAGTGGATGACGGCTGAAGCGGATATCTGGAAGGGGGTGCCCAAGGAGCTTGAGGGTGGTGGTGAGTTTGTGGCGCTGACTCAGGCCAGTGATCCCGCGACTCGGCTCTCAAGCTTCAAGTACCATCACGACTCGTTCGTGACGGAGAAGGACATCGAAGACATCGCCAAAGCTGGTCTCAACACGGTGCGCGTA…	MLKRLTWCTALVATVTAVAAGGACGQGANETGPGHVKPPGGPDHIQRRIRAGEVPVRGANLGGWLVSEKWMTAEADIWKGVPKELEGGGEFVALTQASDPATRLSSFKYHHDSFVTEKDIEDIAKAGLNTVRVPVGYWIVGQDPYDTSKNGDWSKYPKDTVKYLDVLIKDWAVKHNVAVLVSIHGAKGSQNGADHSAPVEPGKCYWSKFKENVDNTINMAKFLGDRYKDEVAFLGIGLLNEPNGDTDEKVLNQYYEDAYKAVRASGNDCILTIMPLLYKQDAENLNGFMEAPAYQNVWVEWHPYFIWGYAGQEADEIVSKSISKDFQEKLNKWNNRPNSNKLFFGEWSLANTGQFPNGDSPDFERWTQAQSTVMDQAKGGWTYWSWRLYGDETGFNAWS…	GH5_14 family
Pythium oligandrum	PYOLI_00015068-RA	PyolGH5_14-14	ATGGACCCATTTGAGACCCAAATGTGGATCTCCGAGCCACACACGAGCCATCCTGAGAGCCACGGTTCTCGATCGACAGTGCAGAACAGACTAGGATGGTCTTGGGCTGTGGCAGCGTTCGCAGCCTTCAGTGCGCTTTCTCGGGCGACCAATGTCATCAGTGGTCCAGCGTACTCATTCGACCTCGTGAATACAGATGTGAAGGATGAAGTTGAGTCAGTTGCGTTGTCTGCACCGACTGAACACGTGCAGTATGGTATTCGTGCCGGCACGATCAAAGCCCGTGGTGTGAACCTCGGTGGATGGCTTGTCGCGGAGAAATGGATGAACCCAAAGTCGGATATCTGGATGGATGTGCCTGCGGAGAGTGCGAGTGGAGACGAGTACCTGGCGTTGACG…	MDPFETQMWISEPHTSHPESHGSRSTVQNRLGWSWAVAAFAAFSALSRATNVISGPAYSFDLVNTDVKDEVESVALSAPTEHVQYGIRAGTIKARGVNLGGWLVAEKWMNPKSDIWMDVPAESASGDEYLALTKSTKPATTLARFTKHQATFIAESDIKNISEAGLNMYNVAVLLSVHGAKGSQSGNDHSAPAVKGKAFWSDYPENVNSTIYVSKFLADRYKDDAAFLGIELLNEPTSTTNESVMTNYYERAYHAIRDSGNDCVLTVMPLLYKQKPESLKTFMEGPKYSNVWLEWHPYFIWGYQNTKATELLDQVIPTEYRNKMQEWLGQNSTKKMFFGEWSLANAGQFKRANAESFEKYATAQVKIMDTATAGWAYWSWRVEGDDYFNGWSMRSVLRD…	GH5_14 family
Pythium oligandrum	PYOLI_00015069-RA	PyolGH5_14-15	ATGTTCGTGCGTCTTCTGAAGGCTGTTGGGATCTGCGCTGCGCTAGTCGCGACCCTGGCCGCTGCCGAGTGTGACGACGAGTATGTGAACCCTGCCGTCCAGAAGGGTTACTCGTTTGACGACCTCGTGAACACCACCACGCCGTCTCAAAAGCCATCTACTGCGCCATCTCCCGTGCCGTCTTCCGTGGGCAGTGCTACGCCACCAGCCTCTGGACACGTCCAGGCCAAGATCCGAGCGGGCGAAGTCAAGTCTCGTGGTGTTAACCTCGGTGGCTGGCTCGTGACGGAGAAGTGGATGAACGCTGGCTCGGATATCTGGAACGACGTGCCAGCCCAGTACAGTGGCGGTGGTGAATACGTCACGATGAAGCACGGAAGTAACGTCGACGACCGACGC…	MFVRLLKAVGICAALVATLAAAECDDEYVNPAVQKGYSFDDLVNTTTPSQKPSTAPSPVPSSVGSATPPASGHVQAKIRAGEVKSRGVNLGGWLVTEKWMNAGSDIWNDVPAQYSGGGEYVTMKHGSNVDDRRKRFTKHHDTFIMENDIREIAEAGLNTVRVPVGYWITGADPSDISNKGEWKAYPQGTLAYVDRLIREWGVKHNVAVMISIHAAKGSQNGQDHSAPAEPGKAYWSKYQENVDKTPSFLGLCLLNEPNADTSESVVNQYYQDAYKAIRDTGNDCILSIMPMLYKQTAENLNGFMEAPKYTNVWVEWHPYFLWGYEDVSADDLVNKSILQTFDAKIKKWVNRAGANKMFFGEWSLGNAGQYKNADSDSYKKWTQAQMTVMNQASAGWTFW…	GH5_14 family
Pythium oligandrum	PYOLI_00015070-RA	PyolGH5_14-16	ATGCTTGCTCGACTGGCCTTCCTCGCGGCTGCGGCCTTCGGTCTGGCCAACGCCGACAGTTACTCGTTCGATGCCATCAACAACGACACCGAGTCGGTCCTTGTGGCCGCCGCCCCAGCCGATCACATCCAGGCCAAGATCCGCTCCGGTGAGGTTAAGTCGCGTGGCGTGAACCTCGGTGGCTGGCTCGTGACCGAGCAGTGGATGACCAAGGAAGCCAGCTTCTGGTACAACTTGGACGAGCAGTATGCCAACAAGGGTGAGTACGTCGCGTTGGCGAACGGTGCCGACCACGACAAGCGTGTCGCCGAATTGGAAAACCACCACAAGACGTTCGTGATGGAGAAGGACATTGAGGAGATCGCCAAGGCCGGTCTCAACACGGTCCGTGTGCCAATC…	MLARLAFLAAAAFGLANADSYSFDAINNDTESVLVAAAPADHIQAKIRSGEVKSRGVNLGGWLVTEQWMTKEASFWYNLDEQYANKGEYVALANGADHDKRVAELENHHKTFVMEKDIEEIAKAGLNTVRVPIGFWITGEDPFDTSRQGVASVFPKDTLDRVDTLIRDWAYKHNIAVLISIHAAKGSQNGADHSSPTNPGTTYWSDYQENIDNTVYVAKFLADRYKNDAAFLGLGLLNEPSGKTDEGKLNEYYKRAYKEIRGKGNNCILAIMPLLFKQNADNLVGFMEKPEFTNVWVEWHPYFIWGYENWSAGDLLNNGIKRDFYNKMKEWNNRPNSNPMFFGEWSLASAGQYNNPDDGAFEEWTKAQMEGMNMAKGGWTYWSWRLYGDENGFNGWSMR…	GH5_14 family
Pythium oligandrum	PYOLI_00015129-RA	PyolGH5_14-17	ATGAAATTCTCATTCGCGTATTTGCACCGACGAAAAGACTTCATGGCTTCGTGCGTTCGTTTGGTGGTTTTACTTGGCTGTTTCCTCTCGGCGTATGTGGAGGGCGAGCACATTCAAGCGGCGATCCGTCGAGGCTCGGTCAAGGTCAAGGGCGTCAATCTCGGCGGTTGGCTGGTTGCTGAGCGGTGGATGACGGAGGACGCAGAGATCTGGCAGGGAGTCCCACAGGGCATTGCTGACCAGGGCGAGTTTGTCACAATGCAGTATCTTGGCCACTCTGTGGGCGACGCGCGCTTTGAGCACCATCGATCGACATGGATCACGGAACCAGACATTGCCGAGATCGCTCGTAGCGGACTGAATGCTGTCCGAGTTCCTGTGGGCTACTGGATCATGGGA…	MKFSFAYLHRRKDFMASCVRLVVLLGCFLSAYVEGEHIQAAIRRGSVKVKGVNLGGWLVAERWMTEDAEIWQGVPQGIADQGEFVTMQYLGHSVGDARFEHHRSTWITEPDIAEIARSGLNAVRVPVGYWIMGAGSNSNANTPNAGQWGVFAPGALKYLDELINSWALRHNVAVLLSLHAHQGSQNGKDHSAAPGGGVKQWSQYPANVDNSVELALFLAGRYRSSPAFLGMSMMNEPEYPTSPSVVMDYFRRVHQQLRSQGDDCVLVTAPMLSEQSPAFMVDFLRGAPNVWHEWHPYFKWGLEGQNEGQLIAAAQQYGSRIAKWSGNPLVLSEWSMGVWDQFAPFADNALYKHFGATQLAAYAPARGGYFFWSWRHSDDSKGKRSGWSMRGLLRAGLLSV	GH5_14 family
Pythium oligandrum	PYOLI_00015130-RC	PyolGH5_14-18	TTCTGACGTCTTCTAGCGCGCACCATGACGGACGCGGCTGCTTCTGCGCCACACGCGTCGCTCTTGCGCCGTCTCGACCTGCCAGAGGCTGGCCTCCCCATCTTCGCGCTCTTTGTGGGGCTGGCCACGAGTCTGAACCTTCTCATCGTGTGTTACGTGCCCTACGGCGTCCTTATCGAGCTGGCGCTGCTGCTTTGGGCTGGTATCCTCGATCCAGTCGCGTTTAATGGCAAAGGACGCGCGTTTGTAGCCTTTCGTCGTGGATGGTGGTGGAAGGCTTTCCAGTCGTATTTCCCCGTCTCGTTGCGCCAGGAGGAAGATTTCGACGCCGATAAGCGATACCTCTTCGTCATCCATCCGCACGGTATCATCGGCATCGGCGCTTGGCTCGCGTTTGCG…	MTDAAASAPHASLLRRLDLPEAGLPIFALFVGLATSLNLLIVCYVPYGVLIELALLLWAGILDPVAFNGKGRAFVAFRRGWWWKAFQSYFPVSLRQEEDFDADKRYLFVIHPHGIIGIGAWLAFAADCAGLSRKNHDLDIGIXTVNLNFYLPFWRDILLAVGFLDASFKSLQSGLRRNRSVAVVLGGAAEALYAHPGTNDIILNKRKGIVRLALTTGTPMVPVFMFGESELYYQVANPKGSLLRSIQQSFLRVFKFSPPVPVGVGVLGCPIGVMPRRVPLHIVTGKPIPVPLIETPSERDILKYQAIYRTALEALYATHEERYYGEILPPSLRPAVRPKLRIVLTLALMALGISAEDIQYKIRRGETPSRAVNLGSWLVGEYWMSYHSPAWAGVPEDVA…	GH5_14 family
Pythium periplocum	PYPLO_00004938-RA	PypeGH5_14-1	CAATAATGGCGCCGACGTCGTACCGTGTTGTGGTGATTGGCGCGGGCGTGTCAGGCCTTACAGCAGCTCGCCAGCTCATCCAGTCCACGCTCTTGCAATCGCACGAGCTCTGCGTGCTGGAGGCAACCTCCCGCGTCGGCGGACGTGTCCAGTCGGTGACGTTTGGTCAGCAAAAGCCCATCACGATTGAAGTCGGAGCGGCGTGGATCCATGGGGCCAGTGACGAGAATCCGTTCTATCGCGACCTGATTCTACCGGCCAAGATCGCATGCAAGCCTATTAGCGCGCGGAATCCGTGGCTACATCCAGCGTCGTGCGACAACTTCCAACTTTTCTTCGATAATGAGCAACTGGCAACCGACGAGGTCGAGTATACCTGGCAGCTGTGCGAGCTGCTCT…	MAPTSYRVVVIGAGVSGLTAARQLIQSTLLQSHELCVLEATSRVGGRVQSVTFGQQKPITIEVGAAWIHGASDENPFYRDLILPAKIACKPISARNPWLHPASCDNFQLFFDNEQLATDEVEYTWQLCELLLLTLQRYATSDDAEVAGRFADKSLADIVKILSREVQSDALNQELVDLVAQKEQGAHSLEYCVRLTECWMGTTADSLQLDDFEEVDLLGDDPGAHSVIPYGMEQVISHLREPLGDGIIQTDAAVDVVEYTADGATLKLHDGRIIQTDFVIVTCPLGALKEKKLRFEPELPLKKQQAIQRSSMGQYMKVLVEFPHVFWPEDAKFFGQLAPSNDETGVEFPLFFNYHSAKGAPVLEGVLFGDVALRASEWEDEAIVKKFVHQLQRVFGDKV…	GH5_14 family
Pythium periplocum	PYPLO_00005978-RA	PypeGH5_14-2	ATGAAGACACTGCTCACGTGGATCGCTGCGGTGGCCATCGCCGCCTCTTACAGCGCAACGCACATCGCCGGTGAAGGCTTCGAAGCTGCGTTCGGATACACGGTCGGTACGGTCGATGTATCGGCCGAAGTGACTGCGTCGGCTGCGCAAGCTGTCCCGGCGCTTAATCAGACGGAAGTAAGACCAGACCACATCCAGCACTCGATTCGTGCGGGCAAAGTCCAGAGTCAGGGCGTGAACCTTGGCAGTTGGCTCGTGATGGAGCACTGGATGACGACGGATTCCGATGTCTGGAAGGGACTCACGGACGAAGAAGCCAACTCAGGCGAACAGACGGCCTTCAAGTTGACGCCGCGTGACGAAGCGCTCGCTCGGTTCAAGTGGCATCGCGACAACTTT…	MKTLLTWIAAVAIAASYSATHIAGEGFEAAFGYTVGTVDVSAEVTASAAQAVPALNQTEVRPDHIQHSIRAGKVQSQGVNLGSWLVMEHWMTTDSDVWKGLTDEEANSGEQTAFKLTPRDEALARFKWHRDNFITEAEIEAIAKTGLNTVRVPVGYWIVGYDAHDISNKKQWENYAPGALEYLDRLITQWAKKHNVAVLISMHAAKGSQNGADHSSPEQKSKSLWAEYPENLASTLDAVTFLAQRYQNEDAFLGIGLMNEPSTTTTNDVLYKYYEDAYKAIREDTKNDCILTIAPLLTEQSADHMTDLLPNAVNVWVEWHRYFVWGYENSSEDDLLGSLMTKFRDDVEAWKAKSSKPLFIGEFSFATAGKFQDQDRLKEFGKRQMEVMTNNIQGGWTFW…	GH5_14 family
Pythium periplocum	PYPLO_00005980-RA	PypeGH5_14-3	ATGCGCCTCCTCGTGTTAGCCACTACTGTCTTTGCCGCCTTGTGCACAGCCCAGTCAAGAGAAGATGTCCCGACCAAGAATCTCAGCGCACCAAGTCTCGACTTTAGCGCCGTTGCACAGTGGCGCTCTGTAGACCAAGCTCATGTTGTCCCACCTGAGGACCACAAGCCTTCAAACCCCAGCCACGTGCGAGGAGGGAAAGGAAACAAGCCGCGCCCACCTCATTACCACCATGAAGCTAAGAAGCAGCATCATTCGATCAGAGCACCGAGTGAATCCGGTGCTAAGCATATCCAGTACGCGATTCGAAGTGGGAAAATCCAGAGTCGCGGTGTGAATCTCGGTGGCTGGCTCGTTGGTGAGCACTGGATGACCGCGTGGGCTGATATTTGGCGCGGT…	MRLLVLATTVFAALCTAQSREDVPTKNLSAPSLDFSAVAQWRSVDQAHVVPPEDHKPSNPSHVRGGKGNKPRPPHYHHEAKKQHHSIRAPSESGAKHIQYAIRSGKIQSRGVNLGGWLVGEHWMTAWADIWRGLTDEQANGGEQVAFRNIPRDDAIGRYKWHRDTFITEEEIAKIAAAGLNTVRVPIGYWIIGYDNFDPSHKRQWENFAPGGLDYIDRLIRDWAKKHNVAVMLSMHGAKGSQNGADHSAPEQPGASFWSWYSENVASTLDAVKFLANRYKNEDAFLGIGLLNEPSGSTSRDVLYKYYQDAYQAIRIDGQNDCVLTIAPLLWEQSPWFMTEVLPHSTNVWVEWHRYFVWGYENASPDYILNGAMDEYRRDVEIWKQRSNKRMFIGKFNDM…	GH5_14 family
Pythium periplocum	PYPLO_00009231-RA	PypeGH5_14-4	GCGTGAAGATGGTGCAGATTGGCTCGGCGGTGCTGGCGCTCGGCCTTCTAGGACTCGTCGAGGCCAACAAGTTCAATCATGCGCCTCACCGCAACGGTACCCACGGCCACCATCACCGTCAGCTGGCGGCGACGTGCTCGCTTGAAGCCGCTGGCGTCGACTACGTCGGTAATGACATCGGAAGCGTGATTGCGGGCGCCGCGAGCGAGTGCTGCGCCAAGTGCAGTGCGGTCTCTGGATGCCGTGCCTTCTCCTGGAACGACTACAATGGCGGTACGTGCTGGCTCAAGAGCGGCAAGGGCGCCACGATCACTACCAGCGGCGTGCAGTCCGGTACGGTCGCTCAGAACACGGACGACGGCAAGTGTACGCTGTTGGCCAACCTCGACTACTCGGGTA…	MVQIGSAVLALGLLGLVEANKFNHAPHRNGTHGHHHRQLAATCSLEAAGVDYVGNDIGSVIAGAASECCAKCSAVSGCRAFSWNDYNGGTCWLKSGKGATITTSGVQSGTVAQNTDDGKCTLLANLDYSGNDAGSATSASAGDCCSKCAARNGCKAYTWTPWNGGTCWFKSAVGNLAGYAGAYAGVVNPTNTPSPTPTTPXPTTPAPTTPAPTTRTPAPTPTTKPPSPGKCNVEQDVDYSGADVKSVKGSAGDCCEACSLTNGCGAYTWTDFEGGTCWLKRSKGAANANSGAVSGVLPQEDRCTLEQGVDYIGLDIGSANSESADGCCSLCSSRSGCGAFTWSSGVCYFKSHRGQTKANADVVSGVVTVANRPQTHVQYRIRSGEIPAKAVNLGSWLVG…	GH5_14 family
Pythium periplocum	PYPLO_00011940-RA	PypeGH5_14-5	ACGCGTATTCGTCGTGGCGAGCTCGCTCTGCGTGGTGTGAACCTCGGCGGCTGGCTTGTTGCGGAGAAGTGGATTGGCATTGAGCTTGATGTGTGGCGTGGTGTGCAGCAAGATCGTTTTGAGCGACACCAGGCGACTTTCATCACGGAGGCTGACATTGCTGCGATCGCGAAGACTGGCCTCAACACAGTCCGTGTGCCAGTCGGTTACTGGATTGCCTCCGAAGATGGATCGTTCCCTCTGAATGCTTCGAAGTATTTGGACTTGCTTGTGAAGGAGTGGGCGGTGAAGTACAACATTGCCGTGATTGTGGATATCCACGCCACGCAGGGTACCCACAATGCCGATCAACACTTCGCGCCAGCTGTGTGTGCTCCGACGTCGTGGGGTCAGAGCCCG…	TRIRRGELALRGVNLGGWLVAEKWIGIELDVWRGVQQDRFERHQATFITEADIAAIAKTGLNTVRVPVGYWIASEDGSFPLNASKYLDLLVKEWAVKYNIAVIVDIHATQGTHNADQHFAPAVCAPTSWGQSPENVQSTINVVKFLADRYKSDQAFLGIGLLNDPAANTDEKVLLQYYQDAYKAVRETGNDCVLTVMPLRWKQDADSLVGFMEAPKYTNVWVEWHPYFIWDHEDQTAEELVNKSVLTEFQSKVTKWTSRANANKLFIGEWSLANSGQFQNPTSASFAMWADAQLKVMNQATGGWCYWSWRIFGDDWECSFNPWSFRNILRWEALRVVIARYVFTSQVTSTLTNVNTAVFTNAKFEIPQITSGVSTVQSVVTPAPTPCEPRVHVQKRIRA…	GH5_14 family
Pythium periplocum	PYPLO_00012071-RA	PypeGH5_14-6	GACACTTTGAATCAGATGGAGGGCTCTGGTCGGCATTCTCCTCGCTCTTCGACGCTCATGACGCGCGTGCTGCTGCTCACGACGCTGCTGCTGCTGACGCTCACGACGGCGGACGCTGGCATCTTCGGCGGACCAGACATCGACGGCGACGTGTACTCGTATGACGGCAAGAACAAAAAGTTTAATCCGGCGGATGCCTTCTCGGACGATGATTCCTTCAACTACATTACGCTGAGCAACTGGGATATGGATGGCCTGGACAACCTCTCCATCCCGCACACGGTCAGATCGCTGTACGGTTGGTCTCCGTTCGGGACGCTCATCAACTGCAACCTCAGTGTCATGCCCAAGGAGATCGATGACCTCTCGAGCCTCGAAGCTCTAAACATCGCCTACAAT…	MEGSGRHSPRSSTLMTRVLLLTTLLLLTLTTADAGIFGGPDIDGDVYSYDGKNKKFNPADAFSDDDSFNYITLSNWDMDGLDNLSIPHTVRSLYGWSPFGTLINCNLSVMPKEIDDLSSLEALNIAYNHLTTIDTGFGTGNKLTSLNVTKNNISSFNPIIPSLQTLDLSQNALGSVPSSIFSSKKLNALYVTGNLFKLQSVSFDEFDFYAGLSEFHADFVQVSGCADGSDLVNLKGARICRLAKGAEPEAPIPVAPSPVDSSSSGAGIIVPEVPASAGGAHTPAGTKITYIAFGVGAVLLAIGAVAGLYMFAMRRNKARHLRALHEETPLFFDSEKRTKYQQELAAGEKLFPSNDPVLVTWRIDYDTVKLVRRIAKGAFGEVWIGRYRGNKVAVKRLLE…	GH5_14 family
Pythium periplocum	PYPLO_00012074-RA	PypeGH5_14-7	ATGATCGCGTTCAAGGCTCTCCAGGTCCTCACTCTCGCGCTCATGGCGCTCGGTATCTCAGCTGAGCATATTCAGTACAAGATTCGTCGCGGCGAGACACCCTCACGTGCTGTAAATCTGGGTAGTTGGCTCGTCGGCGAATACTGGATGTCCCACCACTCACCAGCATGGGCAGGCGTCCCAGAGGATGTTGCACGAGGTGGTGAGTACGCGGCGATGAAATATCTTGGCCACGAAAAGGGCGACAAGCAGTTTGATGAGCACCGTCGGACGTGGATCCAAATCGACGACATCAAGGAAATCAAGACACGCGGTCTCAACACTGTCCGTGTGCCTGTGGGCTTTTGGATGCTCAATGACGAAAGCTCCAATGAACCATCCGAGCAAGGCAAGGTGTAC…	MIAFKALQVLTLALMALGISAEHIQYKIRRGETPSRAVNLGSWLVGEYWMSHHSPAWAGVPEDVARGGEYAAMKYLGHEKGDKQFDEHRRTWIQIDDIKEIKTRGLNTVRVPVGFWMLNDESSNEPSEQGKVYAPNSLYYLDQLIKNWTVQHEVAVMLSLHAHQGSQNGFDHSGPVVMGDKKWFESDENVKTSLNLAAFLAKRYKDQPSFLGLNLMNEPNNNDKQPILEKYYVDAYTRIRDAGNDCIIVTSPMLGQQTPPFMDHFMLPTDHPVGRPDLLYTNVWHELHAYFIWGYEGRSDQDVINAAAGYKTGFIDAWHGNPLFIGEFCLDGPNNSSFADRNALVQFGKTQLETFSHAKAGWAFWAWRHDDEQTSTSGWSMRQLLREHGFSGVRLTTNK…	GH5_14 family
Pythium periplocum	PYPLO_00012074-RB	PypeGH5_14-8	ATGGCCTTCAAGCGCGTTCTCGCCGTCGCCCTGTGCGCACTCGGCGCCCTCACAGACGCCAAGATCACTGACCACGTGCAGTACAAGATCCGTTATGGAGAACTCGCCCCACGCGCCGTCAACCTCGGCGGGTGGCTCTGTGCCGAGTACTGGATGTCCTACAACTCGCCACTCTGGAAGGATGTCCCCAAGAAGGTTGCACTGAATGGCGAGTATGCCACGATGCAGTACCTTGGCCAGGAGAAGGGCACCGAGGCCTTTGAATCGCACTGGTCCACGTGGATTACGGAGGAAGACATCAAGACGATTTCCAAAACAGGCCTCAACACGGTGCGTGTGACCACTGGTTTCTGGATTGTCAACGACGAAGACGACAGCAAGTCGTCTGATGTGAGCAAG…	MAFKRVLAVALCALGALTDAKITDHVQYKIRYGELAPRAVNLGGWLCAEYWMSYNSPLWKDVPKKVALNGEYATMQYLGQEKGTEAFESHWSTWITEEDIKTISKTGLNTVRVTTGFWIVNDEDDSKSSDVSKTYARGSLKYLDKLINVWGEKYNLAVMVSLHALEGSQNGMDHSAPAVSGTVGWGANESTIDSSIQFASFIADRYKDSPAFLGLNLMNEPNFPIPYDTLLPYYEKAYKKIRDAKNDCILVTSPLLYNQGPGAMDDYMPCPDYYNVWHEYHIYFKWGWENVAKDEIMRQAGTYRASHIDPWKGNPLFIGEWSLATPYESDLSDEDFAKFAAIQIKEYEAARAGWAFWAWRHDDEKNATSAWSMQLQMGKLGVGAVLVAVVVLDVCSAGL…	GH5_14 family
Pythium periplocum	PYPLO_00013010-RA	PypeGH5_14-9	ATGCTCTACCAGCTCGCTCGCTTCGCAATGGCTGCGGCCTCGGTTGTTGCGGCTGTGAGTGGCCAGGGGCACCACAACCGTACTCTGCAGAGCTACTCGTTTGATGAGCTCGCCGCCACTGAAAATGTGGCCGCCGCCCCAGCCGACCACGTGCAGCACTCGATTCGCTCTGGCAAGGTTGCTGCCAAGGGCGTGAACCTCGGCAGCTGGCTTGTTACGGAGCAGTGGATGACTGCACAGGCTCCGTTCTGGAAGAACCTCGACAATCAGTATGCCAACAAGGGCGAATACATCGCTCTTGCCAAGGGCGCGGACCACGCCAAGCGTGTGGCAGAGTTCGAGAACCACCACGCGACGTTCGTGATGGAGAAGGATATCCAGGACATCGCCAACGCCGGA…	MLYQLARFAMAAASVVAAVSGQGHHNRTLQSYSFDELAATENVAAAPADHVQHSIRSGKVAAKGVNLGSWLVTEQWMTAQAPFWKNLDNQYANKGEYIALAKGADHAKRVAEFENHHATFVMEKDIQDIANAGLNTVRVPVGYWITGDDQFDPSGKGAWKVFPKDTLKRVDTLIRDWALKHNVAVLISIHAAKGSQSGADHSSPTDPGKAYWSKYPENVDNTIHVAKFLGDRYKNDAAFLGIGLLNEPTGDTDEKVLNDYYQRAYKAVRGSGNNCVLTIMPLLHKQTADNLVGFMEKPSYTNVWVEWHPYFIWGYEKWSAGDLLNNGIKRDFINKINKWNSRPNANRMFFGEWSLASAGQYTNSDTEDFLKWTKAQMEGMNKATGGWTYWSWRMYGDEN…	GH5_14 family
Pythium periplocum	PYPLO_00013082-RA	PypeGH5_14-10	ATGTTGTACCAGCTCACGCGCTTCGCTGTGGCGGCCGCCTCCATCGTTCTCACGGTGGCCGGTCAGGATCAGTACAATCGTACTCTCCGTGCCGCCGTTGAGCCAGCTAACCACGTCCAGCATGCCATTCGCGCTGGTACTGTGCGTTCACGAGGTGTCAACCTCGGTAGTTGGCTCGTGGCAGAGCAGTGGATGACCAAGGAAGCCAACTTCTGGCAGAATCTCGACTCTCAATACGCCAACAAGGGCGAGTACATCGTGCTGGCCAAGGGTGCGAACCACGACCAGCGGTTGGCTCAATTCGAGAACCACCACGCCACCTTCGTCATGGACAAAGACATTCAAGACATCGCCAATGCGGGTCTCAACACGGTGCGAGTCCCGGTGGGTTACTGGATC…	MLYQLTRFAVAAASIVLTVAGQDQYNRTLRAAVEPANHVQHAIRAGTVRSRGVNLGSWLVAEQWMTKEANFWQNLDSQYANKGEYIVLAKGANHDQRLAQFENHHATFVMDKDIQDIANAGLNTVRVPVGYWITGADPYDTSGQGAWKVFPKDTLQRLDTLIRDWALKYNIAVMISLHAAKGSQNGEAHSAPTDLGKAYWSLT	GH5_14 family
Pythium periplocum	PYPLO_00013083-RA	PypeGH5_14-11	AACCTCGACGGTCAACAAAGGCGAATACGTCGCTTTGGCCAACGGCGCGGACCACGATCAGCGTGTGGTGCAGTTCGGGAACCACCATGCCACGTTCGTGATGGAGAAGGATATTGAAGATATTGCCAACGCGGGTCTCAACACAGTCCGAGTGCCAGTGGGCTACTGGGTCACGGGCGACGACCTGAACGATCCGGCTGGTCGGGAGCTGTGGAAAGTCTTCCCACAGGACACGCTCCAGCGTCTGGATACCCTCGTTCGTGACTGGGGCCTCAAGCATAACATCGCAGTGTTGGTAAGCATTCACGCGGCCAAGGGATCGCAGAGCGGCGCTGACCACTCAGCCCCGACTGATCTCGGCAAGGCGTACTGGAGTCTGTACTCTGAGAACGTAGACAA…	TSTVNKGEYVALANGADHDQRVVQFGNHHATFVMEKDIEDIANAGLNTVRVPVGYWVTGDDLNDPAGRELWKVFPQDTLQRLDTLVRDWGLKHNIAVLVSIHAAKGSQSGADHSAPTDLGKAYWSLYSENVDNADSHRNPYDIRLPCGDVADATQCYDITSVNEFLNSADVKERLNVPSEKQWLECNSSVGLSFMTSGDVLVNYESYVADLLNDGNIRVLLYVGDADTVCNWYGNKAWATALEWEHKDEFNAAEEHAFLTSNGSVDAGVAKAYKNQFTFLRLYNSGHMVPRDQPVVALEMLGKFLQGETF	GH5_14 family
Pythium periplocum	PYPLO_00013345-RA	PypeGH5_14-12	ATGCTTGCTCGACTGGCCTTCCTCGCGGCTGCGGCCTTCGGTCTGGCCAACGCCGACAGTTACTCGTTCGATGCAATCAACAACGACACCGAGTCGGTCCTTGTGGCCGCCGCCCCAGCTGATCACATCCAGGCCAAGATCCGCTCCGGTGAGGTCAAGTCGCGTGGCGTGAATCTCGGTGGCTGGCTCGTGACCGAGCAGTGGATGACCAAGGAAGCCAGCTTCTGGTACAACTTGGACGAGCAGTATGCCAACAAGGGTGAGTACGTCGCGTTGGCGAACGGTGCCGACCACGACAAGCGTGTCGCCGAATTGGAAAACCACCACAAGACGTTCGTGATGGAGAAGGACATTGAGGAGATCGCCAAGGCCGGTCTCAACACGGTCCGTGTGCCAATC…	MLARLAFLAAAAFGLANADSYSFDAINNDTESVLVAAAPADHIQAKIRSGEVKSRGVNLGGWLVTEQWMTKEASFWYNLDEQYANKGEYVALANGADHDKRVAELENHHKTFVMEKDIEEIAKAGLNTVRVPIGFWITGEDPFDTSRQGVASVFPKDTLDRVDTLIRDWAYKHNIAVLISIHAAKGSQNGADHSSPTNPGTTYWSDYQENIDNTVYVAKFLADRYKNDAAFLGLGLLNEPSGKTDEGKLNEYYKRAYKEIRGTGNNCILAIMPLLFKQNADNLVGFMEKPEFTNVWVEWHPYFIWGYENWSAGDLLNNGIKRDFYNKMKEWNNRPNSNPMFFGEWSLASAGQYNNPDDGAFEEWTKAQMEGMNMAKGGWTYWSWRLYGDENGFNGWSMR…	GH5_14 family
Pythium periplocum	PYPLO_00013696-RA	PypeGH5_14-13	ATGGTGTACTTCTCGGAAGTAAACTCGGAGTGTGATGGTCAAGGTCCTAGAGCTCCTGGGCTCCGGAAGAAGCCAGGATGTTGCAGTCGAAGACCACGAGTGCGATCCCAGAGTAACTCTCATTCTTCATTTCGCCTCGAAGCTCCAAGTCCAGCTGGTCCTCACGAAGCCAAGAAGATGTTCCACCAGCTCACCCGTTTGGCTGTGGCAGCCGCCTCCATTTTCGTAGCTGCGGCGGGCCATGAGCAGCACAATCGTACTCTCCGTGCCGCTGTTGAACCAGCCAACCACATCCAGCATGCCATTCGTGCTGGTAGTGTGCGCTCACGAGGCGTCAATCTAGGTGGTTGGCTCGTGTCTGAGCAATGGATGACCAAGGAAGCCACGTTCTGGCAGAAC…	MVYFSEVNSECDGQGPRAPGLRKKPGCCSRRPRVRSQSNSHSSFRLEAPSPAGPHEAKKMFHQLTRLAVAAASIFVAAAGHEQHNRTLRAAVEPANHIQHAIRAGSVRSRGVNLGGWLVSEQWMTKEATFWQNLESQYANKGEYIALAQGANRDWRLAQFENHHATFVMDKDIQEIANAGLNTVRVPVGFWITGADPFDPSGQGAWKVFPKDTLQRLDTLIRDYALKYNIAVMISLHAAKGSQNGEPHSAPPDVGRAYWSLYSENVDNSIYVVKFLADRYRNDAAFLGIGLMNEPMADTVESVLNNYYIRAYQAIRDTGNTCILSIMPLLYKQTPDNLVGFMERPAYYNVWVEWHPYFIWGFENWSAADLVNNGIRRDFLNKMNQWNSRPNANPMFFGE…	GH5_14 family
Pythium periplocum	PYPLO_00013885-RA	PypeGH5_14-14	ATGTGGCGCGACTTGCCACGCGAGATCGAAGGCGAATACCAGGCGTTGGCCAGCGGCATCCAGACGAAGCAGCGCCTGACCGACTTTGAGCACCACCACGAGTCGTTCGTGACGGAGCGCGACATTGCGTTGATCGCGAAGGCGGGTCTGAACACGGTCCGAGTGCCTGTGGGTTACTGGATTGCGGGTGATGACAAGGTGGACCCGTCTGGCAAGGCGGAGTGGGCGGTGTTCCCAAAGCGTACGGTGGTGTATCTCGACAAGCTTATCAAGAAGTGGGCTGTGATGCACAACATCGCTGTACTTGTGGACATCCACGCTGCGAAGGGTTCGCAGAACGGCGACCAGCACTCGGCACCGACTGTGACCGGCCAGGCGTACTGGAGCCAGTACCCTGAG…	MWRDLPREIEGEYQALASGIQTKQRLTDFEHHHESFVTERDIALIAKAGLNTVRVPVGYWIAGDDKVDPSGKAEWAVFPKRTVVYLDKLIKKWAVMHNIAVLVDIHAAKGSQNGDQHSAPTVTGQAYWSQYPENVQNTIDLAKFLGDRYKDEPAFLGIGLLNDPAANTDEKVLLQYYEDAYKAVRASGNDCVLTVMPLRWKQDAESLVGFMEAPKYTNVWVEWHPYFIWGHEDQSGDELVNQSVLTELQSKVTKWTSRANANKLFIGEWSLANAGQFSKADTPEFESWARAQIKVVNQATGGWCYWSWRVYGDKKEGSFHAWSLRSVLRKMFLYKILIHRTTYTQFSWTVDDVSAANLGAVAAATTAG	GH5_14 family
Pythium periplocum	PYPLO_00013899-RA	PypeGH5_14-15	GGATCGCAGAACGGCGACCAGCACTCTGCTCCAACGGTGAACGGTCAGGCGTACTGGGGCCAGTACCCAGAGAACGTGATCACGACGATTAACGTGGTCAAGTTCTTGGCGGATCGTTACAAGAACGAGCAGGCGTTCTTGGGTCTTGGCTTGCTCAATGACCCAGCCGCTCAGACGGACGAGGCGGTGCTGTTGCAGTACTACCAGGATGCGTACAAGGCGGTTCGTGAGTCTGGCAACGACTGTGTGTTGACGATTTCGCCATTGCGCTGGAAGCAGGACGCGGATAGCTTGGTCGGCTTCATGGAAGGTCCTCAGTACACGAATGTGTGGGTGGAGTGGCACCCATTCTTCATCTGGGGTTACGAGAACAAGTCTGCTGACGAGCTGATCAAGCAG…	GSQNGDQHSAPTVNGQAYWGQYPENVITTINVVKFLADRYKNEQAFLGLGLLNDPAAQTDEAVLLQYYQDAYKAVRESGNDCVLTISPLRWKQDADSLVGFMEGPQYTNVWVEWHPFFIWGYENKSADELIKQSVLTEFQEKVTKWTSRANANKLFIGEWTLANSGQFSKPDTAEFKQWAAAQLKVVSQATGGWCYWSWRISGDEKEGSFNAWSMRNVLQWEILIQILSEYEVCIRSETTLESVTSSVADAAGSLIEGVVSGVSSAVDFVEDTIESASGAVSGSVSTTVGYVETTFESASGAVSDAVSGGASCDSVSGSVSGSVSGSGAVSGSVSGSGAVSGSVSGRGSGSVSTTVDYVESTIES	GH5_14 family
Pythium oligandrum	PYOLI_00003800-RA	PyolGH55_1	ATGACGGAGCGTCACTCCAGTAAGACGACTGTCTTGGCCTTCGTGCTCGTCTCGGCCTGTATGGCCGTGTGCCAGGGCGCGTACTGGCTGGAGGAAATGGCCCACTCGGGTATTGCTGCCTACAACGCCAACCCAGCGGCTTACAAGGTCTTCCGTAACGTCAAGGACTACGGCGCCAAGGGTGACGGTGTCTCGGACGACACGGAGGCGATCAACAAGGCTCTTGCCGACGGAGGTCGATGTGCTTTCGGCTGTGATAGCTCCACGACCACACCAGCTCTTGTGTACTTCCCTTCGGGCACGTACGTCGTGAGCAAGCCAATTATTGCCTACTACTTGTCCCAGTTGGCCGGTGATGCTGTGAACAAGCCTGTGCTCAAGGCTGCCGCCAACTTTGAA…	MTERHSSKTTVLAFVLVSACMAVCQGAYWLEEMAHSGIAAYNANPAAYKVFRNVKDYGAKGDGVSDDTEAINKALADGGRCAFGCDSSTTTPALVYFPSGTYVVSKPIIAYYLSQLAGDAVNKPVLKAAANFEGMAVIDSDPNQNGTNWYYNTNNFYRAVRNFVIDLRATKASTGIHWQVAQASQLQNIVFEMGTTDSQGIFMDNGSGGFMSDLTFNGGKIGAFLGNQQFTTRNLIFNGCKTAIVMNWNWAWVFKSLTIKDAQIGIDMRTAGVGSVLIMDSSISNTPTGIVVSTTVVQNIQAIGTLTIDNLVTKNVPKIVASPDGEVLKAGSAGDVTVAGWARGRSIDFTTEKAAETAVKGDFTPFQKPKALLNKDGVMFERSRPLYEDVPAAKFVSAR…	GH55 family	Glucan
Pythium oligandrum	PYOLI_00003801-RA	PyolGH55_2	CACCTGATTCCGTGGACTATCCTCCAAAGGCTCTGTGTTGACCGTCAGGGTTCCTCCGTTGAAGTAAAACGTCGTGGGGGCTGTCTGGTGCTTGACTGGATCCACTCAGTGCCCTCTGTGCTTCTCACTTCGCAACTTGCCCCCTTCGAGTCGAGACTTCAGAAGAATGCCAGGTCAGCGATCCAAGACTTCGGTGCTGGTGGCCTTGCTGCTTGCGGCCTGTATGGCTGTGTGCCAGGGTGCCTACTGGCTTGAGGGCATTGGCCACAACGGCCTTGCTCCATACCATCCATCGGGAAGCGCATACAAGGTTTTCCGTAACGTCAAGGACTTTGGTGCCAAGGGTGACGGTGTGACCGATGATACTGCTGCCATTAACGCCGCCATCTCGAGCGGAAC…	MPGQRSKTSVLVALLLAACMAVCQGAYWLEGIGHNGLAPYHPSGSAYKVFRNVKDFGAKGDGVTDDTAAINAAISSGTRCELGCDSSTTTPAVVYFPAGTYLVSKPIIAYYFSQLVGDPTNKPVLKAAANFQGIAVVDSDPYVGEANWYFNTNNFYRAVRNFVIDLRATASGTGIHWQVAQATQLQNIVFEMGSTQSQGIFMDNGSGGFMTDLTFNGGRIGAFLGNQQFTSRNLVFNGCQTAVIVNWNWAWTFKSLSINNCQVGVDMRNQGVGSVVIIDSTIKNTPIGVIVNANSDVNPKSSNTLTIDNLVTNNVPKIVATPTGTTLKAGSGGAVTVAGWIKGRQIDYSTGSAVETTVQGDFTPFQKPANLLTNGKLFERSRPQYESLSASQIVSARAA…	GH55 family
Pythium oligandrum	PYOLI_00003802-RA	PyolGH55_3	ATGACTGCGCGCTCTGTGCTACTCGGCACGGTGCTCGTGGTTTGCGCCACACTCTGCCAAGGCGCATACTGGCTCGAAGATATCGCGCACAGTGGTGTTGCTCCGTACCATGCGAATGGCGAGGCTTACCAAGTCTTCCGCAATGTCAAGGACTTTGGCGCCAAGGGTGACGGTGTCACAGACGACACAGAGGCGATCAACGCCGCTATCTCCAGTGGCGATCGATGTGCTTTGGGCTGTGACAGCTCCACGACTACACCAGCGCTTCCGGCACGTACCTACATCGTCAGCAAGCCGATCATTGCCTACTACTTCTCGCAACTTGTCGGTGACGCAACCAACAAGCCCGTGCTCAAGGCCGCCACCAAATTCCAGGGCATGGCTGTCGTGGACTCGGAT…	MTARSVLLGTVLVVCATLCQGAYWLEDIAHSGVAPYHANGEAYQVFRNVKDFGAKGDGVTDDTEAINAAISSGDRCALGCDSSTTTPALPARTYIVSKPIIAYYFSQLVGDATNKPVLKAATKFQGMAVVDSDPYNGAANWYYNTNNFYRAVRNFVIDLRDTPSGTGIHWQVAQATQLQNVVFEMGTTQSQGIFMDNGSGGFMSDLTFNGGKIGAFLGNQQFTSRNLVFNGCKTAIIMNWNWAWTFKSLSISDCDVGIDMRQAGVGSVLIMDSSITNTPTGMIVSSSVNETALAAGTLTIDNLVTKNVLTIVASSDGEALKAGSAGDLTVAGWAKGRSIDFTTGRAAETTVKADFDPFQKPAALLKDGVLFERSRPLYEDLSASSFVSARAAGAKGDGK…	GH55 family
Pythium oligandrum	PYOLI_00003803-RA	PyolGH55_4	ATGGCGGCTCGCTCGGTGCTGCTCGTCACGGTGCTCGCCGCGTTTGTGGCGCTCTGCCAAGGCGCGTACTGGCTTGAAGGCATTCCACACAAGGGCGTTGCTTCGTTCCATCCAAATGCCACGACCTACCAAGTCTTCCGTAATGTCAAGGACTTTGGTGCCAAGGGTGACGGTGTGACCGACGATACCGCCGCTATCAACGCTGCCATTTCGAGCGGCAACCGCTGTGCCGAAGGCTGTGATAGCTCTACGACGGTACCTGCGCTCGTGTACTTCCCTTCGGGCACGTACGTTGTGAGCAAGCCGATCATCGGCTACTACTTTTCGCAGCTCGTGGGTGATCCAACCAACAAGCCAGTGCTCAAGGCCACCGCCGACTTCACGGGCATCGCTGTGATC…	MAARSVLLVTVLAAFVALCQGAYWLEGIPHKGVASFHPNATTYQVFRNVKDFGAKGDGVTDDTAAINAAISSGNRCAEGCDSSTTVPALVYFPSGTYVVSKPIIGYYFSQLVGDPTNKPVLKATADFTGIAVIDANPYTANGNWYFNTNNFYRAVRNFVIDLRATPEGTGIHWQVAQATQLQNIVFEMGSTQSQGVFIENGSGGFVSDLTFNGGKLGAFFGSQQFTARKLEFNGCQKAMQLAWNWVWTFKSLSINNCQIGVDMTAAGVGSIAIMDSWFTNTPTGLLVAALTDTDPKPANSVVIDNLATNNVTTIIANSAGTVLRAGSSGKIKVDGWARGYQIDYATGSAVENTIQGDFVPFQKPASLLKDGKILERSRPQYEDVPASQFLSAREAGAKG…	GH55 family
Pythium oligandrum	PYOLI_00011766-RA	PyolGH55_5	ATGCCACCAAGTGGCTCCAAGACACTCGCACTCACCATGCTGCTACTTGCAGCATGTGTCGCCATGTGCCAAGCTGCCTATTGGCTCGAAGGCATCAACCACAATGGTCTCGCCACCTACCAAACCAGTCCGTCCACTTACAAGGTCTTCCGTAACGTCAAGGACTTCGGCGCCAAAGGTGACGGTGTCACCGACGACACGGACGCCATCAACAACGCCATCTCTAGTGGCAACCGTTGTGCTCTCGGATGTGACAGTTCGACGACGTCACCGGCATTGGTGTACTTCCCGGCTGGCACGTACGTGGTGAGTCGACCGATCATTGCGTACTACTTCTCGCAGCTTGTTGGCGACCCGAATAACAAGCCAGTGCTCAAGGCGGCTGCCAACTTCGCTGGT…	MPPSGSKTLALTMLLLAACVAMCQAAYWLEGINHNGLATYQTSPSTYKVFRNVKDFGAKGDGVTDDTDAINNAISSGNRCALGCDSSTTSPALVYFPAGTYVVSRPIIAYYFSQLVGDPNNKPVLKAAANFAGIAVVDSDPYLAGGANWYGNTNNFYRGVRNFVIDLRATASGTGIHWQVAQATQLQNIVFEMAGTQSQGIFMDNGSGGFMSDLTFNGGRVGAFLGNQQFTSRNLAFNGCDTAVIMNWNWLWTFKSLSINNCQVGVDMRNQGVGSIVILDSSITNTPIGIVVPTNGNTNPRAANTLTIDNLVTNNVPQVVATPTGTTLRAGSTGAVTVAGWAKGRSIDYTTGAAVESTVQGDFTPPQKPAVLLNNGKVFERSRPQYENLAASQFVSARA…	GH55 family
Pythium periplocum	PYPLO_00001184-RA	PypeGH55_1	ATGGCGGCTCGCTCGGTGCTGCTCGTCACGGTGCTCGCCGCGTTTGTGGCGCTCTGCCAAGGCGCGTACTGGCTTGAAGGCATTCCACACAAGGGCGTTGCTTCGTTCCATCCAAATGCCACGACCTACCAAGTCTTCCGTAATGTCAAGGACTTTGGTGCCAAGGGTGACGGTGTGACCGACGATACCGCCGCTATCAACGCTGCCATTTCGAGCGGCAACCGCTGTGCCGAAGGCTGTGATAGCTCTACGACGGTACCTGCGCTCGTGTACTTCCCTTCGGGCACGTACGTTGTGAGCAAGCCGATCATCGGCTACTACTTCTCGCAGCTCGTGGGTGATCCAACCAACAAGCCAGTGCTCAAGGCCACCGCCGACTTCACGGGCATCGCTGTGATC…	MAARSVLLVTVLAAFVALCQGAYWLEGIPHKGVASFHPNATTYQVFRNVKDFGAKGDGVTDDTAAINAAISSGNRCAEGCDSSTTVPALVYFPSGTYVVSKPIIGYYFSQLVGDPTNKPVLKATADFTGIAVIDANPYTANGNWYFNTNNFYRAVRNFVIDLRATPEGTGIHWQVAQATQLQNIVFEMGSTQSQGVFIENGSGGFVSDLTFNGGKLGAFFGSQQFTARKLEFNGCQKAMQLAWNWVWTFKSLSINNCQIGVDMTAAGVGSIAIMDSSFTNTPTGLLVAALTDTDPKPANSVVIDNLATNNVTTIIANSAGTVLRAGSSGKIKVDGWARGYQIDYATGSAVENTIQGDFVPFQKPASLLKDGKILERSRPQYEDVPASQFLSAREAGAKG…	GH55 family
Pythium periplocum	PYPLO_00001185-RA	PypeGH55_2	ATGACTGCGCGCTCTGTGCTACTCGGCACGGTGCTCGTGGTTTGCGCCACACTCTGCCAAGGCGCATATTGGCTCGAAGATATCGCGCACAGTGGTGTTGCTCCGTACCATGCAAATGGCGAGGCTTACCAAGTCTTCCGCAATGTAAAGGACTTTGGCGCCAAGGGTGACGGTGTCACAGACGACACAGAGGCGATCAACGCCGCTATCTCCAGTGGCGATCGATGTGCTTTGGGCTGTGACAGCTCCACGACTACACCAGCGCTTGTATACTTCCCATCGGGTACCTACCTCGTCAGCAAGCCGATCATTGCCTACTACTTCTCGCAACTTGTCGGTGACGCAACCAACAAGCCCGTGCTCAAGGCCGCCGCCAACTTCCAGGGCATGGCTGTCGTG…	MTARSVLLGTVLVVCATLCQGAYWLEDIAHSGVAPYHANGEAYQVFRNVKDFGAKGDGVTDDTEAINAAISSGDRCALGCDSSTTTPALVYFPSGTYLVSKPIIAYYFSQLVGDATNKPVLKAAANFQGMAVVDSDPYNGAANWYYNTNNFYRAVRNFVIDLRDTPSGTGIHWQVAQASQLQNVVFEMGTTQSQGIFMDNGSGGFMSDLTFNGGKIGAFLGNQQFTSRNLVFNGCKTAIIMNWNWAWTFKSLSISDCDVGIDMRQAGVGSVLIMDSSITNTPTGVIVSSSVNETALAAGTLTIDNLVTKNVPTIVASSDGEALKAGSAGDLTVAGWAKGRSIDFTTGRAAETTVKADFDPFQKPVALLKDGVLFERSRPLYEDLSASSFVSARAAGAKG…	GH55 family
Pythium periplocum	PYPLO_00001186-RA	PypeGH55_3	ATGCCAGGTCAGCGATCCAAGACTTCGGTGCTGGTGGCCTTGCTGCTTGCGGCCTGTATGGCTGTGTGCCAGGGTGCCTACTGGCTTGAGGGCATTGGCCACAACGGCCTTGCTCCATACCATCCATCGGGAAGCGCATACAAGGTTTTCCGTAACGTCAAGGACTTTGGTGCCAAGGGTGACGGTGTGACCGATGATACTGCTGCCATTAACGCCGCCATCTCGAGTGGAACGCGTTGTGAGCTTGGCTGCGATAGCTCCACGACCACGCCTGCCGTCGTCTACTTCCCAGCCGGCACGTACCTCGTGAGCAAGCCGATTATTGCCTACTACTTCTCGCAGCTCGTCGGTGATCCAACAAACAAGCCAGTGCTCAAGGCCGCCGCCAACTTCCAGGGT…	MPGQRSKTSVLVALLLAACMAVCQGAYWLEGIGHNGLAPYHPSGSAYKVFRNVKDFGAKGDGVTDDTAAINAAISSGTRCELGCDSSTTTPAVVYFPAGTYLVSKPIIAYYFSQLVGDPTNKPVLKAAANFQGIAVVDSDPYVGEANWYFNTNNFYRAVRNFVIDLRATASGTGIHWQVAQATQLQNIVFEMGSTQSQGIFMDNGSGGFMTDLTFNGGRIGAFLGNQQFTSRNLVFNGCQTAVIVNWNWAWTFKSLSINNCQVGVDMRNQGVGSVVIIDSTITNTPIGVVVNANSDVNPKSSNTLTIDNLVTNNVPKIVATPTGTTLKAGSGGAVTVAGWIKGRQIDYSTGSAVETTVQGDFTPFQKPANLLTNGKLFERSRPLYESLSASQIVSARAA…	GH55 family
Pythium periplocum	PYPLO_00001187-RA	PypeGH55_4	ATGACGGCGCGTCACTCCAGTAAGACGACTGTCTTGGCCTTCGTGCTCGTCTCGGCCTGTATGGCCGTGTGCCAGGGCGCGTACTGGCTGGAGGAAATGGCCCACTCGGGTATTGCTGCCTACAACGCCAACCCAGCGGCTTACAAGGTCTTCCGTAACGTCAAGGACTACGGCGCCAAGGGTGACGGTGTCTCGGACGACACGGAGGCGATCAACAAGGCTCTTGCCGACGGAGGTCGATGTGCTTTCGGCTGTGATAGCTCCACGACCACACCAGCTCTTGTGTACTTCCCTTCGGGCACGTACGTCGTGAGCAAGCCAATTATTGCCTACTACTTGTCCCAGTTGGTCGGTGATGCTGTGAACAAGCCTGTGCTCAAGGCTGCCGCCAACTTTGAA…	MTARHSSKTTVLAFVLVSACMAVCQGAYWLEEMAHSGIAAYNANPAAYKVFRNVKDYGAKGDGVSDDTEAINKALADGGRCAFGCDSSTTTPALVYFPSGTYVVSKPIIAYYLSQLVGDAVNKPVLKAAANFEGMAVIDSDPNQNGTNWYYNTNNFYRAVRNFVIDLRATKASTGIHWQVAQASQLQNIVFEMGTTDSQGIFMDNGSGGFMSDLTFNGGKIGAFLGNQQFTTRNLIFNGCKTAIVMNWNWAWVFKSLTIKDAQIGIDMRTAGVGSVLIMDSSISNTPTGIVVSTTVVQNIQAIGTLTIDNLVTKNVPKIVASPNGEVLKAGSAGDVTVAGWARGRSIDFTTEKAAETAVKGDFTPFQKPKALLNKDGVMFERSRPLYEDVPAAKFVSAR…	GH55 family
Pythium periplocum	PYPLO_00007656-RA	PypeGH55_5	ATGCCACCAAGTGGCTCCAAGACACTCGCACTCACCATGCTGCTACTTGCAGCATGTGTCGCCATGTGCCAAGCTGCCTATTGGCTCGAAGGCATCAGCCACAATGGTCTCGCCACCTACCACACCAGTCCGTCCACTTACAAGGTCTTTCGTAACGTCAAGGACTTCGGCGCCAAGGGTGACGGTGTCACCGACGACACGGACGCCATCAACAACGCCATCTCTAGTGGCAACCGTTGTGCTCTCGGATGTGACAGTTCGACGACGTCACCGGCATTGGTGTACTTCCCGGCTGGAACGTACGTGGTGAGTCGACCGATCATCGCGTACTACTTCTCGCAGCTTGTGGGCGACCCGAATAACAAGCCAGTGCTCAAGGCGGCTGCCAACTTCGCTGGT…	MPPSGSKTLALTMLLLAACVAMCQAAYWLEGISHNGLATYHTSPSTYKVFRNVKDFGAKGDGVTDDTDAINNAISSGNRCALGCDSSTTSPALVYFPAGTYVVSRPIIAYYFSQLVGDPNNKPVLKAAANFAGIAVVDSDPYLAGGANWYGNTNNFYRGVRNFVIDLRATPSGTGIHWQVAQATQLQNIVFEMAGTQSQGIFMDNGSGGFMSDLTFNGGRIGAFLGNQQFTSRNLVFNGCDTAVIMNWNWLWTFKSLSINNCQVGVDMRNQGVGSIIILDSSITNTPIGIVVPTNGNTNPRAANTLTIDNLVTNNVPQIVATPTGTTLRAGSTGAVTVAGWAKGRSIDYATGAAVESTVQGDFTPPQKPAILLNNGKVFERSRPQYENLAASQFVSARA…	GH55 family
Pythium oligandrum	PYOLI_00014149-RA	PyolGH71-1	ATGAAGGCGTTCCTCGCGTTCCTGACGCTGACGCTCGCCTCGGCCGCCTCGGCGGTTGCCGCGCAGAAGATGGTCTTCGCGCACCACGTCGCCGGTGTCGCTGCTGATCTCACGCCAGACAACTGGGTCTCGGATATGAAGTTGGCCAAGGAGTTCTACATTGACGGCTTTGCCCTCAACATCGGCAACAACGACCCAAACAACGACAAGATCATCAACAATGCGTTCGACGCTGCTGACAAGGTCGGCTTCAAGATCTTCTTCTCGTTCGACTACGCTACCCACGGTGCCTTCCCACCTGCCACCGTCATCGACCTCATCAACCGCTACAAGGGCCGTCCAAGCTACTACTTGCTCGACGGTCGTCCATACGTTTCCACCTTCGAAGGCCCAGGCAGC…	MKAFLAFLTLTLASAASAVAAQKMVFAHHVAGVAADLTPDNWVSDMKLAKEFYIDGFALNIGNNDPNNDKIINNAFDAADKVGFKIFFSFDYATHGAFPPATVIDLINRYKGRPSYYLLDGRPYVSTFEGPGSANDWISIKGATNCYFVPDWSSLGPEGIKAHLDKIDGAFNWNAWPDGPNSLHTDGDDLWRNALGGKHYLMGVSPWFYTNLPQWNKNWLWRGDNLWHYRWEDIIKFQPSMVEIITWNDFGESHYIGPLYEKSFPQGAGYCKDMPHQAWLKTLPNYIARYKGIDVPKGNDKVVFWYRPTYGKACASGATTGNNIAYQKGFQPFEVQQEKVYVTVILDAAAEVAVQIGSAPEKVYKSDKAGLFHFDSEKGGAIGPVNIIVRRDGKEIKKV…	GH71 family
Pythium oligandrum	PYOLI_00011235-RA	PyolGH71-2	ATGAAGGCCATCCTCGCGCTTCTTCTAGTGGCGTTGGCCTCGTTGGCCTCGACCGTCGCCGCGCAAAAGCTCGTGTTTGCTCACCATGTCGCTGGTGTCGCCGCGGATCTCACGCCAGAGCAGTGGAAGTCGGACATGAAGCTGGCCAAGAACCATTTGATCGACGGCTTTGTGCTCAACATTGCGTCGGGCGATCCCAACAACGAGAAGATCATCAAGAACGCCTTTGACGCTGCGGATAACGTTGGGTTCCTCGTCTTCTTTTCCTTTGACTACGCGTCTCGTGGGGCCTTCAACACAGGCAATGTCATTGACTACATCAACCGCTTCAAGGGCCGCAAGAGCTACTACAAGATCAACGGTCGTCCTTATGTCTCTACGTTCGAGGGTCCTGGCAAC…	MKAILALLLVALASLASTVAAQKLVFAHHVAGVAADLTPEQWKSDMKLAKNHLIDGFVLNIASGDPNNEKIIKNAFDAADNVGFLVFFSFDYASRGAFNTGNVIDYINRFKGRKSYYKINGRPYVSTFEGPGNANDWVSIKGATNCFFVPDWTSLGPNGIKAHLDKIDGAFNWNAWPDGPTGLSPAGDDAWRKAINNKHYLMGVSPWFYTSLPQWNKNWLWRGDNLWHYRWEDVIKFQPSMVEIITWNDFGETHYIGPLYPSGFPQGADYCKDHPHQAWLSVLPNYIARYKGIAVPKGNDKIVYWYKRNYGKSCASGGTTGNNVAYQKGYQPFEIQQEKIFVTVLLDAPAKVHLKIGTAAEQVFTSTKAGLFHFDAPKNGALGAVVVRVVRDGKEVRKA…	GH71 family
Pythium oligandrum	PYOLI_00003943-RA	PyolGH71-3	ATGAAGGCCCTCCTCGCGCTCTTTTTCTTGGCTCTAAGCACCTTTGCGGCGTCAATCAAGGCGGAAAAGCTTGTGTTCGCGCATCATGTCGCTGGTGTCGCGGTCAGTCTCACGCCGGAGAACTGGCGTGCAGACATGCAGCTCGCGAAGGCTCATTTGATCGATGGGTTTGCTCTCAATATCGCTTCTGGTGACCCCAACAACGAAGTCATCATCAACAACGCCTTCAATGCGGCGGATGCCGTGGGCTTCAAGATGTTTTTCTCGTTCGACTATGCATCTCGTGGAGCCTGGGCGGCTGGATCAGTCATCGACTACATCAACCGCTTCAAAGGCCGCGCCAGCTACTACAAGATCGATGGTCGCCCGGAGCGACCAATTGCGACCAATTGCTACTTT…	MKALLALFFLALSTFAASIKAEKLVFAHHVAGVAVSLTPENWRADMQLAKAHLIDGFALNIASGDPNNEVIINNAFNAADAVGFKMFFSFDYASRGAWAAGSVIDYINRFKGRASYYKIDGRPERPIATNCYFVPDWTSIGPDGFRAHLDKDLAILAHRVMKPGGRHYLMGVSPWFYTSLPQWNKNWLWRGDNLWHYRWEDIIRLQPSMVEIVTWNDFGESHYIGPLYPAAFPAGANYCNDMPHQAWLKLLPNYIARYKGIALPAGNDKIVVWYKRNYGQSCGTGGTTGNNVAYQPFYQPYELQEEKIFVTVLLNSAAQVTVQVGSAAQQVFTANQGGVFHFDAPKNGALGAVVVRVVRNGAEITRATGATLTNDCPLGHVNWNAWVGEN	GH71 family
Pythium periplocum	PYPLO_00001604-RA	PypeGH71-3	ATGAAGGCCCTCCTCGCGCTCTTTTTCTTGGCTCTAAGCACCTTTGCGGCGTCAATCAAGGCGGAAAAGCTTGTGTTCGCGCATCATGTCGCTGGTGTCGCGGTCAGTCTCACGCCGGAGAACTGGCGTGCAGACATGCAGCTCGCGAAGGCTCATTTGATCGATGGGTTTGCTCTCAATATCGCTTCTGGTGACCCCAACAACGAAGTCATCATCAACAACGCCTTCAATGCGGCGGATGCCGTGGGCTTCAAGATGTTTTTCTCGTTCGACTATGCATCTCGTGGAGCCTGGGCGGCTGGATCAGTCATCGACTACATCAACCGCTTCAAAGGCCGCGCCAGCTACTACAAGATCGATGGTCGCCCGTACGTGTCGACATTTGAAGGTCCAGGCAAC…	MKALLALFFLALSTFAASIKAEKLVFAHHVAGVAVSLTPENWRADMQLAKAHLIDGFALNIASGDPNNEVIINNAFNAADAVGFKMFFSFDYASRGAWAAGSVIDYINRFKGRASYYKIDGRPYVSTFEGPGNANDWYSIKGATNCYFVPDWTSIGPDGFRAHLDKVDGAFNWNIWPEGPRNLGTSGDEAWRSVLAGRHYLMGVSPWFYTSLPQWNKNWLWRGDNLWHYRWEDIIRLQPSMVEIVTWNDFGESHYIGPLYPAAFPAGANYCNDMPHQAWLKLLPNYIARYKGIAVPAGNDKIVVWYKRNYGQSCGTGGTTGNNVAYQPFYQPYELQEEKIFVTVLLNSAAQVTVQVGSAAQQVFTANQGGVFHFDAPKNGALGAVVVRVVRNGAEITRA…	GH71 family
Pythium periplocum	PYPLO_00010115-RA	PypeGH71-2	ATGAAGGCCATCCTCGCGCTTCTTCTAGTGGCGTTGGCCTCGTTGGCCTCGACCGTCGCCGCGCAAAAGCTCGTGTTTGCTCACCATGTCGCTGGTGTCGCCGCGGATCTCACGCCAGAGCAGTGGAAGTCGGACATGAAGCTGGCCAAGAACCATTTGATCGACGGCTTTGTGCTCAACATTGCGTCGGGCGATCCCAACAACGAGAAGATCATCAAGAACGCCTTTGACGCTGCGGATAACGTTGGGTTCCTCGTCTTCTTTTCCTTTGACTACGCGTCTCGTGGGGCCTTCAACCCAGGCAATGTCATTGACTACATCAACCGCTTCAAGGGCCGCAAGAGCTACTACAAGATCAACGGTCGTCCTTATGTATCTACGTTCGAGGGTCCTGGCAAC…	MKAILALLLVALASLASTVAAQKLVFAHHVAGVAADLTPEQWKSDMKLAKNHLIDGFVLNIASGDPNNEKIIKNAFDAADNVGFLVFFSFDYASRGAFNPGNVIDYINRFKGRKSYYKINGRPYVSTFEGPGNANGWVSIKGATNCFFVPDWTSLGPNGIKAHLDKIDGAFNWNAWPDGPTGLSPAGDDAWRKAINNKHYLMGVSPWFYTSLPQWNKNWLWRGDNLWHYRWEDVIKFQPSMVEIITWNDFGETHYIGPLYPSGFPQGADYCKDHPHQAWLSVLPNYIARYKGIAVPKGNDKIVYWYKRNYGKSCASGGTTGNNVAYQKGYQPFEIQQEKIFVTVLLDAPAKVHLKIGTAAEQVFTSTKAGLFHFDAPKNGALGAVVVRVVRDGKEVRKA…	GH71 family
Pythium periplocum	PYPLO_00012344-RA	PypeGH71-1	ATGAAGGCGTTCCTCGCGTTCCTGACGCTGACGCTAGCCTCGGCCGCCTCGGCCGTTGTCGCGCAGAAGATGGTCTTCGCGCACCACGTCGCCGGTGTCGCTGCTGATCTCACGCCAGACAACTGGGTCTCGGATATGAAGTTGGCCAAGGAGTTCTACATTGACGGCTTTGCCCTCAACATCGGCAACAACGACCCAAACAACGACAAGATCATCAACAATGCGTTCGACGCTGCTGACAAGGTCGGCTTCAAGATCTTCTTCTCGTTCGACTACGCTACACACGGTGCCTTCCCACCTGCCACCGTCATCGACCTCATCAACCGCTACAAGGGCCGTCCAAGCTACTACTTGCTCGACGGTCGTCCATACGTTTCCACCTTCGAAGGCCCAGGCAGC…	MKAFLAFLTLTLASAASAVVAQKMVFAHHVAGVAADLTPDNWVSDMKLAKEFYIDGFALNIGNNDPNNDKIINNAFDAADKVGFKIFFSFDYATHGAFPPATVIDLINRYKGRPSYYLLDGRPYVSTFEGPGSANDWISIKGATNCYFVPDWSSLGPEGIKAHLDKIDGAFNWNAWPDGPNSLHTDGDDLWRNALGGKHYLMGVSPWFYTNLPQWNKNWLWRGDNLWHYRWEDIIKFQPSMVEIITWNDFGESHYIGPLYEKSFPQGAGYCKDMPHQAWLKTLPNYIARYKGIDVPKGNDKVVFWYRPTYGKACASGATTGNNIAYQKGFQPFEVQQEKVYVTVILDAAAEVAVQIGSAPEKVYKSDKAGLFHFDSEKGGAMGPVNIIVRRDGKEIKKV…	GH71 family
Pythium oligandrum	PYOLI_00003944-RA	PyolGH19-1	ATGAAGACCTCCATCGCGCTCCTCGCCCTCGCTTCGCTGGCTACTGCCACCAACGCCGTCAAGTGCAGCGTCAAGCCAGCTCCTGCCCCAAGCAACTCGACCTCGGTCGGCTTTTCGCAGTACTTTGACGAGGCCAAGTTCAAGGAGGTCTTCCCCCAGGCCCTGGACTTCTACACCTTCAAGGGTCTCATCGACGCCGCCGCCAAGTTCCCAGAGTTCGCCAACACTGGTGTTGAGCTCGACGACAAGCGCGAGTTGGCTGCGTTCTTTGCTCAGATGGGCTACGAGTCGGATTCGTTCAAGGCCGCTGAGACCTACGCCAAGGACAAGTTCCCAGTCACCCAGTTCTGTGATGCCACCAAGGCGCCTTGCGCCGAGGGCAAGCGCTACCACGGCCGT…	MKTSIALLALASLATATNAVKCSVKPAPAPSNSTSVGFSQYFDEAKFKEVFPQALDFYTFKGLIDAAAKFPEFANTGVELDDKRELAAFFAQMGYESDSFKAAETYAKDKFPVTQFCDATKAPCAEGKRYHGRGPIMLSMNFNYYNAGKAIGQDLINNPELVSTDKAITWQAALWYWMSDQGAGAIHDTVAKDFSVSTQIMNGGQECGPDAPAKETEIKRIANYKAMCEKMGIEPVTKLSCNE	GH19 family	Chitin
Pythium oligandrum	PYOLI_00008927-RA	PyolGH19-2	ATGAAGCCGTGGCTCGTGGTCGGCGCGTACGTCGCGTGCGCCGTGTGGCTGGCGGAAGCCCGCGACTTTGACGCACTCGGCGCGGCCGCTGGCGACGGAAGCAATGTGGACACGACTGGCAAAGTGCACGGCTCGGATACGCCGTTTATCGCGCCAGGCTCGGGATCGAACGATAATGAGACGCCGGCAGCGTCCGGTGGTGCTGTGCTGGAGGCTGGTGAAGTGGCCTCGAGCGGCTCAGCTGCCGCTGAGTTGCATGACAATGGCTACCTCGCGGACATTCTGACCAAGGACAACTTTACGACCTGGTGGACGCCGAGCAAGGTGTACACGTACGAGGGCCTTGCCGTTGCGGCCAAGGACTTTTTCGACAGCAAATTCCTGGCGGAGGAAGCACCA…	MKPWLVVGAYVACAVWLAEARDFDALGAAAGDGSNVDTTGKVHGSDTPFIAPGSGSNDNETPAASGGAVLEAGEVASSGSAAAELHDNGYLADILTKDNFTTWWTPSKVYTYEGLAVAAKDFFDSKFLAEEAPEDRKREFAAFISHALAETSLQRTETDKPIITVDGKENKYCDRTYVSCANGKSYHGRGPMLLTCNENYARCSKALGLNNLLLTDPDRVATDSKIAWGSAIWMWMHDDGLGNLQSFAKKDFASSTALFKGRVACGPTPLKKTGDNYRTQIYNTTCNLLQIQPDENMHCSDIAISTDEAPNPDEIDSSKAVKQFLSAELFKELFPEATDLYSYEELVKAAAYYPEFASTMVEDASNARELAAFLAQAAAATDNFKVRVANYADRYNEDV…	GH19 family
Pythium oligandrum	PYOLI_00011804-RA	PyolGH19-3	ATGAAGATTGCTCAGATTTTGATCGCCGCCGCCGCCTGTGTGGCCTTTGCCGCTGAGGAAGTCAGTGCCGTGCCAAAGTGCACGGTTGCTCCATCGCCTTCGGCCACCTCGGCGCCAAGCAAGACCCCAGCCCCATCGTCGGGTGCCCCATCGAAGACGCCAGCTCCATCGTCGGGTGCCCCATCGAAGACGCCAGCTCCATCGTCGGGTGCTCCTTCGAAGACCCCAGCTCCATCGGCGCCAGGCAACACCACGGCTCCATCGACCGGCGGTTTCGCCAAGTACCTTGACGAAGCCAAGTTCAAGGAGCTCTTCCCATCGGCCATCCCGCTTTACACCTTCTCGGGTCTTGTCGACGCCGCGTCCAAGTCCCCAGAGTTCGCCAACACTGGCGATGAG…	MKIAQILIAAAACVAFAAEEVSAVPKCTVAPSPSATSAPSKTPAPSSGAPSKTPAPSSGAPSKTPAPSSGAPSKTPAPSAPGNTTAPSTGGFAKYLDEAKFKELFPSAIPLYTFSGLVDAASKSPEFANTGDELDDKRELAAFLAQTSHECDHYKAAEEYAKDTYPETQYCNPKEIPCTAGKRYHGRGPIQLSWNYNYKNAGDALGVDLLNNPELVGTDKSITWQTALWYWMTPQAGKIIHDVVAEDFGESTKIINGQLECGPDAVAKKNEEQRIEYYKKVCATLGIEPVEKMSCNA	GH19 family
Pythium oligandrum	PYOLI_00011805-RA	PyolGH19-4	ATGAAGATTCCACAGCTTCTCTCCGCCATCGCTCTCTCCGCCTTCGTGGCAGAGACTGTCGCCGCTGACGGCTACGAGTATGTCGGCAGCACTGGTGACAAGACCGCGATGACGCAATGGTGCAACTGGAACTGCCCTAGCTACTGTCCAACGGATATTTGCAAGGCCACAGGTGGTTCGTCCACGACTTCCACCACGACTGCCCCAACCACAGCTCCAGCTGTCACCACAGCTCCTGCGACCACAGCTCCTGCTGCGACTACTGCACCAACGACAGCTCCATCAACCGGCACTGGCAGCGGCTTCAGCAGTTACCTTGACGAAGCCAAGTTCAAGCAGCTCTTCCCTGATGCCATCGACTTGTACACCTTCTCGGGCCTTGTCGACGCCGCCAAGAAG…	MKIPQLLSAIALSAFVAETVAADGYEYVGSTGDKTAMTQWCNWNCPSYCPTDICKATGGSSTTSTTTAPTTAPAVTTAPATTAPAATTAPTTAPSTGTGSGFSSYLDEAKFKQLFPDAIDLYTFSGLVDAAKKYPTFASTGNEVNDKRELAAFLAQTSHECDHYKAAEEYAKDTFPESQYCNAGQVPCAAGHRYHGRGPIQLSWNYNYKAAGDAIGVDLLNQPELVGTDKSITWQTALWYWMTPQGGKGIIHDVATKDDGFAQSTNIINGGLECGGPNQSNELQRIEYYKKICSALGVEPVSKVSVRNLMDMNV	GH19 family
Pythium oligandrum	PYOLI_00011806-RA	PyolGH19-5	ATGACTCCTCAGGGTGGCAAGGGCATTATTCACGATGTTGTCACCAAGGATGATGGGTTTGCTCAGTCGACAAACATCATCAACGGTGGTCTTGAGTGCGGTGGTCCAAACAAGAACAACGAATTGCAGCGTATCGAGTACTACAAGAAGGTGTGCGCCGCCCTCGGTGTTGAGCCAGTCTCCAAGATGTCGTGCAATTAA	MTPQGGKGIIHDVVTKDDGFAQSTNIINGGLECGGPNKNNELQRIEYYKKVCAALGVEPVSKMSCN	GH19 family
Pythium oligandrum	PYOLI_00011808-RA	PyolGH19-6	ATGAAGAACGCTCAGATGCTCATCGCTTTCGCCTCTGCCGCGCTCGCGGCCCAGACCGTCTCGGCGGCTGGCTACGTCTACGTCGGCACGCACCCAGACAAGACCGGTATGACCCAGTGGTGCAACTGGAACTGCCCACAGTTCTGCCCTACCGACATGTGCAAGGAAGGCAGCGGTGGTGATGTCACACCTGCTCCAAGCTCGAGCACGCCTGCTGTGACCCCAGCTCCATCGAGCGTCGCCCCAACCACGGAGCCAACGGAGACTCCTGATGCATCGAGCGCTGCTCCATCGGCTACCCCTGTGGCGTCGAGCGCTGCTCCATCTGCTACCCCTGTGGCGTCGAGCGTCGCTCCGACGACTGCTCCATCGGCGACTCCTGTTGCATCGAGTGTTGCT…	MKNAQMLIAFASAALAAQTVSAAGYVYVGTHPDKTGMTQWCNWNCPQFCPTDMCKEGSGGDVTPAPSSSTPAVTPAPSSVAPTTEPTETPDASSAAPSATPVASSAAPSATPVASSVAPTTAPSATPVASSVAPTTAPSATPAPSSAAPTTAPSATPAPSSGAPSTGGFSSYLDEAKFKELFPESIDLYTFAGLVDAAKKYPTFANTGNELSWNYNYKAAGDALGVDLLNKPELVGTDKTITWQTALWYWMTPQGGKGIIHDVVAKDDGFAQSTDIINGGLECGGPNQSNELQRIEYYKKICTKLGVEPVSKMSRSIPMNDLIRAG	GH19 family
Pythium oligandrum	PYOLI_00011809-RA	PyolGH19-7	ATGAAGACTGCCCAAGTGTTGATTGCCCTGACCACTGCCGCTCTTGCGGCTGAACAGGTCGCGGCTGGCTACGTGTACACTAGTACCACAGGCGACAAGGCCGCTATGACCCAGTGGTGCAACTGGAACTGCCCAAGCTTCTGCCCTGGCGACATGTGCAAGCCTGATTGTGGCTCGAACCCTGCTCCAGCACTGGCACCTGCCCCACTTCCAACACACGCTCCAGGTCCAGCTCTAACCTATGCGCCACCCCCACATCCAGCTCCGACGCCAGCTCCAGCTCCAGCTCCAGTGAGTGTCGGCAGTGGCTTTGGCAAGTACCTCGACGAAGGCAAGTTCAAGGAACTCTTCCCTAATGCCTTCCCCTCTACACCTTCTCGGAAGTACCCAAAGTTTGCC…	MKTAQVLIALTTAALAAEQVAAGYVYTSTTGDKAAMTQWCNWNCPSFCPGDMCKPDCGSNPAPALAPAPLPTHAPGPALTYAPPPHPAPTPAPAPAPVSVGSGFGKYLDEGKFKELFPNAFPSTPSRKYPKFANTGNELNDKRELAAFLAQTAHECDHYKAAEEYAKDSYPVPCAPGKRYHGRGPIQLSWNYNYEAVGKALGVDLLNYPELVSSDKSITWQTALWYWMTPQGKGTIHDVVTKDDGFAQATDIINGGLECGPSAPNKANEQPRIQYYKEICAKMGIQPVSKVSCN	GH19 family
Pythium oligandrum	PYOLI_00011810-RA	PyolGH19-8	ATGAAGACCACCCAAATCCTGGTCGCTATGGCCTGCGCTGCCGTCGCTGTCGAAGAGGTCAATGCTGGCTACGTGTACATCGGTACGGGTGGTGATCCAGCGGCCATGACCCAGTGGTGCAACTGGAACTGTCCAGGGTACTGCCCACCTGACTTGTGCCGAGCCGATGGTGGTTCCAACCCAACCGCAGCCCCGACGCCAAATAATCCAACGCCAGGTCCTGGAACTAGCGCTGGTTTCTCCAGATTCTTGTCCGAGGCCAAGTTCAAGGAGCTCTTCCCTCAGGCGATCTGGCTTTACACGTTCTCGAACCTCGTGGAGGCTGCCAAGAAGTACCCAGCGTTTGCAAACACTGGCAACGAGCTCAATGACAAGCGAGAATTGGCTGCTTTTCTCGCN…	MKTTQILVAMACAAVAVEEVNAGYVYIGTGGDPAAMTQWCNWNCPGYCPPDLCRADGGSNPTAAPTPNNPTPGPGTSAGFSRFLSEAKFKELFPQAIWLYTFSNLVEAAKKYPAFANTGNELNDKRELAAFLAQTAHESDYFKAAEEYAKDSYPVTQYCNPSQVPCAPGKRYHGRGPMQLSWNYNYNAAGRALGIDLLNNPDLVSSDKSITWQTALWYWMTPQKAGRIIHDVVTRDDGFAQSTDIINGGMECGPSAPYKYKELQRIEYYKRISSGQGIMQLGCE	GH19 family
Pythium oligandrum	PYOLI_00011811-RA	PyolGH19-9	ATGAAGCTTTCCGTCGTGTTCACTGCCCTCTGCGCGCTCGCCTACGGCCACGAGTTGGTCTCGGCCAACAACTCCACCGAAACTGTGGATACTGTGGATGTCCCAGTGGAGTACGAAACGGCCGCTGCTGCGGCTGCCACTGGTATCTCGCGATACATGACCGAAGCCCAGTTCAAGTCCGTCTTCCCAAACGCCATCGCACTCTACACCTTCAAGGGTCTCGTCAACGCTACCAAGAAGTACCCCGCCTTTGCCAACTCGAACGACGCCACCAAGAACAAGCGTGAACTTGCGGCGTTCCTTGCCCAGACGGCTCACGAATCCGACAACTTCAAGGCTGCGGAGGAGTACAACCACGCCAGCTACCCAGTGAGCCAGTACTGCAACCCAAGTCAAGTC…	MKLSVVFTALCALAYGHELVSANNSTETVDTVDVPVEYETAAAAAATGISRYMTEAQFKSVFPNAIALYTFKGLVNATKKYPAFANSNDATKNKRELAAFLAQTAHESDNFKAAEEYNHASYPVSQYCNPSQVKCASGKRYHGRGPIQLSWNYNYKAAGNALGVDLFNKPELVAKDKTITWQTALWYWMTPQKAGRIIHNVVTKDDGFAQSTDIINGGLECGPSAPNKGNEQQRIKYYKALCSKLGVTPVKKVSCN	GH19 family
Pythium oligandrum	PYOLI_00011813-RA	PyolGH19-10	ATGAAGCTTTCCATCGTGTTCACTGCCCTCTGCGCGCTTGCTTACGGCCACGACGTGGCCTCGGCTTACAACTTCACCGACTCAACCGAAACCACGGAGACTGCGAATGTCCCAGTGGAGTATGAGACAGCTGAAGCTCCAGTGGAATACGAGACAGCCGCTGCTCCAGCGGCAACTGGTATCTCGCGATACATGACCGAAGCCCAGTTCAAGTCCGTCTTCCCAAACGCCATCGCACTCTACACCTTCAAGGGTCTCGTCGACGCTACCAAGAAGTACCCCGCCTTTGCCAACTCGAACGACGCCACCAAAAACAAGCGTGAACTCGCAGCATTCCTTGCCCAGACGGCTCACGAATCCGACAACTTCAAGGCTGCGGAGGAGTACAACCACGCCAGC…	MKLSIVFTALCALAYGHDVASAYNFTDSTETTETANVPVEYETAEAPVEYETAAAPAATGISRYMTEAQFKSVFPNAIALYTFKGLVDATKKYPAFANSNDATKNKRELAAFLAQTAHESDNFKAAEEYNHASYPVSQPAKVQLLMLLL	GH19 family
Pythium oligandrum	PYOLI_00013457-RA	PyolGH19-11	ATGCGGCTGCACTTGTTGGTGCTGTGGCTCGTGGCCCTGACGCTCGCCGTCGTCTCGGCGCGGCGCCTCGAAGTGGACGATGGGGACCGTCCGGGTATGGTCCGTGTGGCCGCCATGGCGGACGACGGCAGTGACGACAAGGCCGAGGACGAAGGCGCCGGATCGACCGAGGAAGAAGAGGAGGGGAGTAACGAGAACGACGAGGCCTCGACCAGCAAATACAGCGACAATGGCTATCTGAACGACATCATGACGGAGAAGGCGTTCGCGACGCTCTTCCCACGCGCGCATCGACTGTACAACTACCGCGCGTTGACGCTCGCAGCCAGCAAGCTCTTCAACGGCGCCTTCCTGGCCAACGCTTCCAACACGGAGGAGAACCCGGACGCCCGCAAGCGC…	MRLHLLVLWLVALTLAVVSARRLEVDDGDRPGMVRVAAMADDGSDDKAEDEGAGSTEEEEEGSNENDEASTSKYSDNGYLNDIMTEKAFATLFPRAHRLYNYRALTLAASKLFNGAFLANASNTEENPDARKRELAAFLAHVAVETSDLQVVQRVRAGDDEDEEGGASTGAATGVDASSDQALYCDRTYASCGRGKSYHGRGPLLLQGNDMYARCSKAIGRRDLLVVNPDLLATDPELTWSCAIWYWMKDDGLGSLHDAAIDLSLGLPRTTALFKQGLECGAQALKKEGDGARVAKYKALAQTLMLAVNDSEVLSCTVNSAPTEVKKMDVADLPLAQLLSKDVFQSLFNDSIALYSYDMLLEAGLSYPEFAATADDDDANKAEVAAFLAHVSLRTNGLT…	GH19 family
Pythium oligandrum	PYOLI_00015246-RA	PyolGH19-12	ATGAAGATCGCCCAGGTGTTGTCTGCTGTTGCTTTCTCGGCTTTTGCCGCTGAAACTGTCGCTGCCGCTGGTTACGAATACGTTGGCACCAGCGGCGACAAGGCCGCCATGACCCAGTGGTGTAACTGGAACTGCCCAGGCTTCTGTCCTGGTGACATGTGCAAGGCTTCGGGCGGTGCGCCAGCTCCTGCTCCGATTGTGCCAGCCGTGAACCCAGCGCCGGCCCCAGCCCCAGCTCCAGCTCCTGCTCCTGCCCCAGCTCCGGCTCCAGCGCCTGCTCCAGCCCCAGCTGCCGGCGGCAGTGGCTTCGGCAAGTACCTTGACGAAGCCAAGTTCAAGCAGCTCTTCCCAGAGTCGATTGATTTGTACACCTTCGCTGGTCTCGTTGACGCTGCTAAG…	MKIAQVLSAVAFSAFAAETVAAAGYEYVGTSGDKAAMTQWCNWNCPGFCPGDMCKASGGAPAPAPIVPAVNPAPAPAPAPAPAPAPAPAPAPAPAPAAGGSGFGKYLDEAKFKQLFPESIDLYTFAGLVDAAKKYPTFANTGNEVNDKRELAAFLAQTSHECDHYKAAEEYAKDTFPESQYCNAGQVPC	GH19 family
Pythium oligandrum	PYOLI_00015247-RA	PyolGH19-13	GGTCACCGTTACCACGGTCGTGGTCCAATCCAGCTCAGCTGGAACTACAACTACAAGGCTGCTGGTGACGCTATTGGCGTGGATCTCTTGAACAAGCCTGAGCTTGTCGGTACGGACAAGACCGTGACCTGGCAGACGGCTTTGTGGTACTGGATGACACCACAAGGTGGCAAGGGTGTTATCCACGACATCGTCGCGAACGACTTCGCTCAGTCGACCAACATCATCAACGGCGGTCTCGAGTGTGGTGGTCCGAGCAAGAACAACGAATTGCAGCGCATTGAGTACTACAAGAAAATTTGTGCTACGCTCGGCGTCGAGCCAGTGGCCAAGGTGTCGTGTAACTAG	GHRYHGRGPIQLSWNYNYKAAGDAIGVDLLNKPELVGTDKTVTWQTALWYWMTPQGGKGVIHDIVANDFAQSTNIINGGLECGGPSKNNELQRIEYYKKICATLGVEPVAKVSCN	GH19 family
Pythium periplocum	PYPLO_00001605-RA	PypeGH19-1	ATGAAGATCTCCCTCGCGCTCCTCGCCCTCGCTTCGCTGGCTACTGCCACCAACGCCGTCAAGTGCAGCGTCAAGCCAGCTCCTGCCCCAAGCAACTCGACCTCGGTCGGCTTTTCGCAGTACTTTGACGAGGCCAAGTTCAAGGAGGTCTTCCCTCAGGCCCTGGACTTCTACACCTTCAAGGGTCTCATCGACGCCGCCGCCAAGTTCCCAGAGTTCGCCAACAGTGGTGTTGAGCTAGACGACAAGCGCGAATTGGCTGCATTCTTTGCTCAGATGGGCTACGAGTCGGATTCGTTCAAGGCCGCTGAGACCTACGCCAAGGACAAGTTCCCAGTCACCCAGTTCTGTGATGCCACCAAGGCGCCTTGCGCCGAGGGCAAGCGCTACCACGGCCGT…	MKISLALLALASLATATNAVKCSVKPAPAPSNSTSVGFSQYFDEAKFKEVFPQALDFYTFKGLIDAAAKFPEFANSGVELDDKRELAAFFAQMGYESDSFKAAETYAKDKFPVTQFCDATKAPCAEGKRYHGRGPIMLSMNFNYYNAGKAIGQDLINNPELVSTDKAITWQAALWYWMSDQGAGAIHDTVAKDFSVSTQIMNGGQECGPDAPAKETEIKRIANYKAMCEKMGIEPVTKLSCNE	GH19 family
Pythium periplocum	PYPLO_00006236-RA	PypeGH19-2	ATGAAGCCGTGGCTCGTGGTCGGCGCGTACGTCGCGTGCGCCGTGTGGCTGGCAGAAGCCCGCGACTTTGACGCACTCGGCGCGGCCGCTGGCGACGGAAGCAATGTGGACACGACTGGCAAAGTGCACGGCTCGGATACGCCGTTTATCGCGCCAGGCTCGGGATCGAACGATAATGAGACGCCGGCAGCGTCCGGTGGTGCTGTGCTGGAGGCTGGTGAAGTGGCCTCGAGCGGCTCAGCTGCCGCTGAGTTGCATGACAATGGCTACCTCGCGGACATTCTGACCAAGGACAACTTTACGACCTGGTGGACGCCGAGCAAGGTGTACACGTACGAGGGCCTTGCCGTTGCGGCCAAGGACTTTTTCGACAGCAAATTCCTGGCGGAGGAAGCACCA…	MKPWLVVGAYVACAVWLAEARDFDALGAAAGDGSNVDTTGKVHGSDTPFIAPGSGSNDNETPAASGGAVLEAGEVASSGSAAAELHDNGYLADILTKDNFTTWWTPSKVYTYEGLAVAAKDFFDSKFLAEEAPEDRKREFAAFISHALAETSLQRTETDKPIITVDGKENKYCDRTYVSCANGKSYHGRGPMLLTGNENYARCSKALGLNNLLLTDPDRVATDSKIAWGSAIWMWMHDDGLGNLQSFAKKDFASSTALFKGRVECGPTPLKKTGDNYRTQIYNTTCNLLQIQPDENMHCSDIAISTDEAPNPDEIDSSKAVKQFLSAELFKELFPEATDLYSYEELVKAAAYYPEFASTMVEDASNARELAAFLAQAAAATDNFKVRVANYADRYNEDV…	GH19 family
Pythium periplocum	PYPLO_00009539-RA	PypeGH19-3	ATGCGGCTGCACTTGTTGGTGCTGTGGCTCGTGGCCCTGACGCTCGCCGTCGTCTCGGCGCGGCGCCTCGAAGTGGACGATGAGGACCGTCCGGGTGTGGTCCGCGTGTCCGCCATGGCGGACGACGGCAGTGACGACAAGGCCGAGGACGAAGACGCCGGATCGACCGAGGAAGAAGAGGAGGGGAGTAACGAGAACGACGAGGTCTCGACCAGCAAATACAGCGACAATGGCTATCTGAACGACATCATGACGGAGAAGGCGTTCGCGACGCTCTTCCCACGCGCGCATCGACTGTACAACTACCGCGCGTTGACGCTCGCGGCCAGCAAGCTCTTCAACGGCGCCTTCTTGTCCAACGCGTCCAACTCGGAGGAGAACCCGGACGCCCGCAAGCGC…	MRLHLLVLWLVALTLAVVSARRLEVDDEDRPGVVRVSAMADDGSDDKAEDEDAGSTEEEEEGSNENDEVSTSKYSDNGYLNDIMTEKAFATLFPRAHRLYNYRALTLAASKLFNGAFLSNASNSEENPDARKRELAAFLAHVAVETSDLQVVQRVRAGDDEDEEDGASTGAATGVDASSDQALYCDRTYASCGRGKSYHGRGPLLLQGNDMYARCSKAIGRRDLLVVNPDLLATDPELTWSCAIWYWLKDDGLGSLHDAAIDLSLGLPRTTALFKQGLECGAQALKKEGDGARVAKYKAMAQTLMLAVDDSEVLSCTVNSAPTEVKKMDVADLPLAQVLSKEVFQSLFNDSIALYSYDMLLEAGLSYPEFAATADDDDANKAEVAAFLAHVSLRTNGLT…	GH19 family
Pythium periplocum	PYPLO_00012809-RA	PypeGH19-4	ATGAAGCTTTCCGTCGTGTTCACTGCCCTCTGCGCGCTCGCCTACGGCCACGAGTTGGTCTCGGCCAACAACTCCACCGAAACTGTGGATACTGTGGATGTCCCAGTGGAGTACGAAACGGCCGCTGCTGCGGCTGCTACTGGTATCTCGCGATACATGACTGAAGCCCAGTTCAAGTCCGTCTTCCCAAACGCCATCGCACTCTACACCTTCAAGGGTCTCGTCGACGCTACCAAGAAGTACCCCGCCTTTGCCAACTCGAACGACGCCACCAAAAACAAGCGTGAACTCGCAGCATTCCTTGCCCAGACGGCTCACGAATCCGACAACTTCAAGGCTGCGGAGGAGTACAACCACGCCAGCTACCCAGTGAGCCAGTACTGCAACCCAAGTCAAGTC…	MKLSVVFTALCALAYGHELVSANNSTETVDTVDVPVEYETAAAAAATGISRYMTEAQFKSVFPNAIALYTFKGLVDATKKYPAFANSNDATKNKRELAAFLAQTAHESDNFKAAEEYNHASYPVSQYCNPSQVKCASGKRYHGRGPIQLSWNYNYNAAGKALGHDLLNNPQLVATDKSITWQTALWXWMTPQKAGRIIHNVVTKDDGFAQSTDIINGGLECGPSAPNKGNEQQRIKYYKTLCSKLGVTPVKKVSCN	GH19 family
Pythium periplocum	PYPLO_00012810-RA	PypeGH19-5	ATGAAGACCACCCAAATCCTGGTCGCTATGGCCTGCGCTGCCGTCGCTGTCGAAGAGGTCAATGCTGGCTACGTGTACATCGCTCCGACGCCAAATAATCCAACGCCAGGTCCTGGAACTAGCGCTGGTTTCTCCAGATTCTTGTCCGAGGCCAAGTTCAAGGAGCTCTTCCCTCAGGCGATCTGGCTTTACACGTTCTCGAACCTCGTGGAGGCTGCCAAGAAGTACCCAGCGTTTGCAAACACTGGCAACGAGCTCAATGACAAGCGAGAATTGGCTGCTTTTCTCGCACAGACCGCGCACGAATCCGACTACTTCAAGGCTGCTGAAGAGTATGCAAAGGACTCGTACCCTGTGACGCAGTACTGCAACCCAAGTCAGGTCCCATGTGCACCAGGC…	MKTTQILVAMACAAVAVEEVNAGYVYIAPTPNNPTPGPGTSAGFSRFLSEAKFKELFPQAIWLYTFSNLVEAAKKYPAFANTGNELNDKRELAAFLAQTAHESDYFKAAEEYAKDSYPVTQYCNPSQVPCAPGKRYHGRGPMQLSWNYNYNAAGRALGIDLLNNPDLVSSDKSITWQTALWYWMTPQKAGRIIHDVVTRDDGFAQSTDIINGGMECGPSAPYKSKELQRIEYYKRICSVFGVQPVARPDCGSNPAPAPAPAPLPTHAPGPALTYAPPPHPAPTPAPAPVSVGSGFGKYLDEGKFKELFPNALPLYTFSGLVDAAKKYPKFANTGNELNDKRELAAFLAQTAHECDHYKAAEEYAKDSYSVTRYCNPSQVPCAPGKRYHGRGPIQLSWNY…	GH19 family
Pythium periplocum	PYPLO_00012811-RA	PypeGH19-6	ATGAACATTGCTCAGGTTTTGATCGCCGCCGCCGCCTGTGTGGCCTTTGCCGCTGAGGAAGTCAGTGCCGTGCCAAAGTGCACGGTTGCTCCATCGCCTTCGGCCACCTCGGCGCCAAGCAAGACCCCTTTGCCTTCGTCGGGTGCCCCATCGAAGACCCCAGCTCCATCATCGGGTGCTCCTTCGAAGACGCCAGCTCCATCGTCGGGTGCTCCTTCGAAGACCCCAGCTCCATCGGCGCCAGGCAACACCACGGCTCCATCGACCGGCGGTTTCGCCAAGTACCTTGACGAAGCCAAGTTCAAGGAGCTCTTCCCATCGGCCATCCCGCTTTACACCTTCTCGGGTCTTGTCGACGCCGCGTCCAAGTACCCAGAGTTCGCCAACACTGGCGATGAG…	MNIAQVLIAAAACVAFAAEEVSAVPKCTVAPSPSATSAPSKTPLPSSGAPSKTPAPSSGAPSKTPAPSSGAPSKTPAPSAPGNTTAPSTGGFAKYLDEAKFKELFPSAIPLYTFSGLVDAASKYPEFANTGDELDDKRELAAFLAQTSHECDFYKAAEEYAKDTYPETQYCNPKEIPCTAGKRYHGRGPIQLSWNYNYKNAGDALGVDLLNNPELVGTDKSITWQTALWYWMTPQAGKIIHDVVAEDFGESTKIINGQLECGPDAVAKKNEEQRIEYYKKVCATLGIEPVEKMSCNA	GH19 family
Pythium oligandrum	PYOLI_00013858-RA	PyolGH46_1	GATCTGTGGAGCTACATGCGTCGAAATGGCGCGGCTGTCGGCCATGGCGGTTGTCAGTGCGGCGGCGTAATCAGCACTCGCTCTCCGTCTCTGTGTCTGCTTATTCGAGGAAGAGATGTGGCGCACGTGGATGACTACGCTGCTATTGGCGGCGGCCGGCGCCTCCGCGGAGCTCCGGGTCAACCGCTTTCCCTTCGACGCGATCTCGGGCAATGTCACGCTCGAGCAACTCGATACGATTATGAGTCTCGTGTCGATCGCGGAGAACAATAAGGCGGAGTGGTGGGAGAACTACGACTACTGTGAAGACCGCGAGAATGGTCGTGGCTACACGGTGTCGCTCGTGGGCTTCTGCTCGGGGACGAGCGACTTGCTCCAGATCGTGCGTTACGTGGAGAA…	MWRTWMTTLLLAAAGASAELRVNRFPFDAISGNVTLEQLDTIMSLVSIAENNKAEWWENYDYCEDRENGRGYTVSLVGFCSGTSDLLQIVRYVEKADPDHPLAQFVDALKTVDGTDSTKGLTSLCASVRSSNDKTWQSAVWKGIKREYWEPATRWAYEHGLTSALAKGFLLDVALNHGAEGLDLIASPLSSVDAMEIGEATYLEDYMNSRANLIAAKGEPASERVAMWQTILTEGNLELERPVADIKFKGDMFTIGGDDENLNGDYEAGKVSTSDENRSGLDTTSETVPKEPVGNALVIKSKNTEAVAESDSDSRLSSASVSSVASTLVVALSVVCSWLHM	GH46 family
Pythium oligandrum	PYOLI_00013859-RA	PyolGH46_2	ATGTTGTGGCAATTCTTGAAGACCACGCTCCTCGTTGCGGCCGTCGGCGCGCATGCATCTCTCGGCGAGGCCTCCTCGGTTGGTGACCGTCTTCCGTTCAAGTCCGTCTCGGGGAATGTCTCGCTCGAGCAACTCGACACCATTATGAGCCTTGTCTCCATCGCGGAGAACAGCAAGGTGGAGTGGTGGACCAACTACGACTACTGTGAAGACATTGGTGATGGACGAGGTTACACGATGTCGCTCGTGGGTTTCTGCTCTGGTACAAGCGATCTGCTCGGTGTGGTTCGTGATGTGGCCAAAGCTAAGGCAAGTCACCGAATTGCCCAGTTTGTCAAGCCTCTTCAGGCGGTCGACGGCACTCCGTCCCACAAGGGGCTGGGATCGCTCTGCTCCACT…	MLWQFLKTTLLVAAVGAHASLGEASSVGDRLPFKSVSGNVSLEQLDTIMSLVSIAENSKVEWWTNYDYCEDIGDGRGYTMSLVGFCSGTSDLLGVVRDVAKAKASHRIAQFVKPLQAVDGTPSHKGLGSLCSTIHSNNDATWKAAVWGGIRREYWDPATNWAAKHGLTSALSKGFLFDVALNHGAEVVD	GH46 family
Pythium oligandrum	PYOLI_00013861-RA	PyolGH46_3	ATGAGTCTCGTCTCAATACCTGAGAACAGCAAGATTGAGTGGTGGACCAACTACGATTACTGCGAGGATATCAACGGCGATCGTGGGTTCACTGTGTCGCTTGTGGGCTTCTGCTCTGGCACAAGCGACTTGCTTCGTGTGGTGCGTGATGTGGCAACTGCCAAGCCGAGCCATCCTATCGCGCAGTTTGTCAAGCCTCTGGAAGCGGTGGATGGCACTCCATCGCACATGGGACTCGGATCGCTCTGCTCAACCATTCACAGCAACAATGACGACACGTGGAAGAACGCTGTTTGGAACGGTATCCGCCGTGAGTACTGGGATCCAGCGGCGGAGTGGGCAGCTAAACACGGTTTGACCTCCGCGCTCTCCAAGGGCTTCCTGTTTGATGTAGCGTTA…	MSLVSIPENSKIEWWTNYDYCEDINGDRGFTVSLVGFCSGTSDLLRVVRDVATAKPSHPIAQFVKPLEAVDGTPSHMGLGSLCSTIHSNNDDTWKNAVWNGIRREYWDPAAEWAAKHGLTSALSKGFLFDVALNHGSEVIDELAKKTGKNPKTVGEKAFMMEFMKARAAVITSGDDTTNNGQTDRVDLWKSILQKENMQLKRPLKDLKCYGDTFEITG	GH46 family
Pythium periplocum	PYPLO_00004186-RA	PypeGH46_1	GTGGAGCTACATGCGTCGAATGGCGCGGCTGTCGGCCATGGCGGTTGTCAGTGCGGCGGCGTAATCAGCACTCGCTCTCCGTCTCTGTGTCTGCTTATTCGAGGAAGAGATGTGGCGCACGTGGATGACTACGCTGCTATTGGCGGCGGCCGGCGCCTCCGCGGAGCTCCGGGTCAACCGCTTTCCCTTCGACGCGATCTCGGGCAATGTCACGCTCGAGCAACTCGATACGATTATGAGTCTCGTGTCGATCGCGGAGAACAATAAGGCGGAGTGGTGGGAGAACTACGACTACTGTGAAGACCGCGAGAATGGTCGTGGCTACACGGTGTCGCTCGTGGGCTTCTGCTCGGGGACGAGCGACTTGCTCCAGGTCGTGCGTTACGTGGAGAAGGCGGA…	MWRTWMTTLLLAAAGASAELRVNRFPFDAISGNVTLEQLDTIMSLVSIAENNKAEWWENYDYCEDRENGRGYTVSLVGFCSGTSDLLQVVRYVEKADPDHPLAQFVDALKTVDGTDSTKGLTSLCASVRSSNDKTWQSAVWKGIKREYWEPATRWAYEHGLTSALAKGFLLDVALNHGVEGLDLIAGPLSSVDAMEIGEATYLEDYMNSRANLIAAKGEPASERVAMWQTILTEGNLELERPVADIKFKGDMFTIGGDDENLNGDYEAGKVSTSDENRSGLDTTSEAAPKEPVGNALVIKSKNTEAVAESDSDSRLSSASVSSVASTLVVALSVVCTWLHM	GH46 family
Pythium periplocum	PYPLO_00004187-RA	PypeGH46_2	ATGCCGCAGGGCACCCTCGTCTTTTCGGTCGACGGCACTCCGTCCCACAAGGGGCTGGGATCGCTCTGCTCCACTATCCACAACAACAACGACGCGACGTGGAAAGCTGCGGTGTGGGGCGGCATCCGTCGTGAGTACTGGGATCCTGCCACAAACTGGGCCGCCAAGCACGGGTTTCTTGTTGATGTGGCTCTCAACCACGGCGCAGAAGTCGTCGATCAACTTGCCAAGAAGACTGGCAAGGACCCGAAGGAGGTCGGAGAGAAGGCGTACATGAGTGCGTTCATGAATGCCCGTGCCGCCCCCATCGCCTCCGGCGGCGACAACACGAACGGTGGTCTGACCACCAGCTTGACTGACCGAGTCAAGCTCTGGAACAGCATCTTGACCAAGGACAAT…	MPQGTLVFSVDGTPSHKGLGSLCSTIHNNNDATWKAAVWGGIRREYWDPATNWAAKHGFLVDVALNHGAEVVDQLAKKTGKDPKEVGEKAYMSAFMNARAAPIASGGDNTNGGLTTSLTDRVKLWNSILTKDNLQLKRPLTNLKC	GH46 family
Pythium periplocum	PYPLO_00004188-RA	PypeGH46_3	ATGGAGTTCATGAAGGCGCGTGCTGCTGTGATCACTTCCGGTGACGACACCACGAACAGCGGACAGACAGATCGCGTCGACCTCTGGAAGAGTATCCTCCAGAAGGACAACATGCAGCTGAAGCGCCCACTCAAGGACCTCAAGTGCTACGGAGACACCTTCGAGATTACAGCTTGCAAGATCAAGGACACCACGACCTCGACAGTGACGACGTCCTCAATTCCCACGGACGGTTTCCCATTCCAGTCGGTCTCGGGCAATGTCACCCTGGAGCAGCTCGACACCATCATGAGCCTTGTCTCCATCGCGGAGAACAGCAAGGTGGAGGGGTGGACCAACTACGACTACTGCGAAGATATCAACGATGGCCGAGGCTTCACCGTCTCGCTAGTTGGCTTC…	MEFMKARAAVITSGDDTTNSGQTDRVDLWKSILQKDNMQLKRPLKDLKCYGDTFEITACKIKDTTTSTVTTSSIPTDGFPFQSVSGNVTLEQLDTIMSLVSIAENSKVEGWTNYDYCEDINDGRGFTVSLVGFCSGTSGLLGVVRDVAKVNVAHSIANFKGTVWSGIRRGYWDSATNWAAKNGLNSALSKGFVFDVALNHGAKVIDQLAKKSGQDPNKVSEKDFMIAFMSARAALITSGSDNTNGGQTDRVKLWNSILSKDNLQLKRPLTDLKCYGDTFQIKA	GH46 family
Pythium oligandrum	PYOLI_00000786-RA	PyolGH76-1	ATGTTGGCTCGCTTCGTGTATGCTGCCACGCTCGTGTGCTCGACGCTTCTGGTGGGCTTGACCATGGCCCCATCCACCACGGTCAATGCGTTGACCCGTGATGAGGTGCGACTCGCCATGCAGGTCTACAACAACCATTTCTACAACGACTATGGCGCGTATGGTAACTCACGCAAGGCCATGTACTATGGAACAACCGAGCGCAAGGGACGCGATGGCTTCTGGACGACACTCGAGGAGATCGAGGTCCTCATCGATGCTTACGGAGTCACACGTGATACGCAATTCAAGGATCGCATTCGTCACTTGTACAATGGCTTCCGTGATGCGCATGGATTGACGTGGGCGAACAACGAATTCAACGACGACATCATCTGGGGAGTGATCATGGCGATTCGT…	MLARFVYAATLVCSTLLVGLTMAPSTTVNALTRDEVRLAMQVYNNHFYNDYGAYGNSRKAMYYGTTERKGRDGFWTTLEEIEVLIDAYGVTRDTQFKDRIRHLYNGFRDAHGLTWANNEFNDDIIWGVIMAIRAFQVFNDGAMKQMAIDNFNIVWKRGWDDKVGGGIWWKTDKKSKNVCVNAPAAIAAMLLYKNTGDAVYKDRARRIMRWIKSKLFDAKSGEVKGAMNAAGKITEGWRTYTQGTFIGAAGKLHKEYPSEGWLDVAIKATDFSKSTITGKNGLLPDEYCDGQSGGDCSGFKGIFARWVGFFVRDHKLQDRYAEWLEKNAKAAWAVRNGNGLMWAKWGQRTPDKRVFSSWEASSGVAMMSAVFAYNNDQKVLRQLRSEE	GH76 family	Hemicellulase
Pythium oligandrum	PYOLI_00000787-RA	PyolGH76-2	ATGTTGGCACGCTTCGTGTACGCTGCTGCGCTCGTGTGCTCGACGCTTCTCTTGGGCTCGACCATGACTTCCTCCACGGTCAAAGCGTTGAGCCGGGATGAGGTACGTCTCGCCACGCAGGTGTACAACAACCATTTCTACAACGACTATGGCGAGTACGCATGGTCCCGCAAGGCCATGTACTACGCGACGACCGAGCGGAAGGGCCGCGATGGTTTCTGGACGACGCTCGAGGAGATCGAGATGCTCATCGACGCCTTCGAAGTCACTGGCGACGCGCAGTTCAAGGACCGCATTCGTCACTTGTACCACGGCTTTATCGATGCGCATGGCCCGACCTGCGCGAACAACGAGTTCAACGACGACATTATCTGGGGCGTACTCATGGCGGTCCGTGCC…	MLARFVYAAALVCSTLLLGSTMTSSTVKALSRDEVRLATQVYNNHFYNDYGEYAWSRKAMYYATTERKGRDGFWTTLEEIEMLIDAFEVTGDAQFKDRIRHLYHGFIDAHGPTCANNEFNDDIIWGVLMAVRALNIFNDGAMKDMAVNNFNIVWNRGWDERTGGGIYWKTDKKSKNVCVNAPAAIAAMLLYRVTGDAVYKDRAHMIMQWIKTKLLDNSGEVKGAMDANGKITEGSRTYTQGTFIGAAGMLHQVYPNEGWLDAALKATDYAKSTISGPNGILPDEYCDSQNGGDCSGFKGIFARWVGYFVRDHKLQSRYGSWLESNAKAAWAVRNSNGLMWAKWGQRTPDNGVFSSWEASSGVAMMSSVFFFRPEQQIGRQLRSEEQ	GH76 family
Pythium oligandrum	PYOLI_00000792-RA	PyolGH76-3	ATGCTGACTCGCTTCGCCTGCCTCGCGGCGCTCGCCTGCGCCTCGCTCTCGATGACCTCAACGTCCGTTGAGGCTCTGACCCGCGATGATGTGCGTCTCGCAACCCAGATCTTCAACAACAAGTTTTACAACGAGTACGGTAACTATGCCGACTCGAAGAAGGCCATGCTCATGGAAAACACCAAGCGTGACCATCGTCAAGACTTTTGGCGTGAGGTGGAAGCCATTGAGACGGTGATCGACGCGTACGACGTCACGCGCGACGAAGAATTCAAGACTCGTATCAAGTACTTGTACCACGGCTTCCGTGACGGCCGCGGTCTCACGTGGGAGAAGAACGAGTTCAACGACGATATCATTTGGGGCGTGATCATGGCAATCCGTGCCTTTGAGATCTTC…	MLTRFACLAALACASLSMTSTSVEALTRDDVRLATQIFNNKFYNEYGNYADSKKAMLMENTKRDHRQDFWREVEAIETVIDAYDVTRDEEFKTRIKYLYHGFRDGRGLTWEKNEFNDDIIWGVIMAIRAFEIFNDGGMKQMAVDNFEIVWKRGFDNAVGGGLWWKTDKKSKNTCVNAPAAIAAVLLHRATGDAKYKDRAHQLMQWTKEKLLDNGSGEVKGALDASGKITEGGRTYTQGTYIGAAGMLEELYPGEGWLDSAIKATDFAKSKMAGSNGLLPDEYCDGMADCPGFKSIFARWVGYFVRDHKQQSRYASWLEQNAKAAWSVRNSDGLMWAKWGQRTPDNAVITSWEAASGVSMMSSVFFYHNEQKIARMLRAD	GH76 family
Pythium oligandrum	PYOLI_00000793-RA	PyolGH76-4	ATGGTCAGTGCCGCCGCTCTAACACGTGACGACGTGCGTCTTGCCACTCAAATCTACAACAACAAGTTCTACAACGAATATGGCAATTATGGCAACTCGAAGAAGGCCATGTACATGGAGAACACCAAGCGCGACCACCGTCAAGACTTCTGGCGTGAATTGGAGGCCATCGAGACTCTGATCGACGCGTATGAAGTCACGCGTGACGAGGAGTTCAAGAAGCGCATCAAGTATCTGTACCACGGCTTCCGCGACAAGCATGGTCTTACGTGGGAGAAGAACGACTTCAACGACGATGTGATCTGGGGTGTGCTCATGGCAATCCGCGCTTTTGAGATCTTCAACGATGGCGCCATGATGCAAATGGCCATCGACAATTTCAACATTGTGTGGAAGCGA…	MVSAAALTRDDVRLATQIYNNKFYNEYGNYGNSKKAMYMENTKRDHRQDFWRELEAIETLIDAYEVTRDEEFKKRIKYLYHGFRDKHGLTWEKNDFNDDVIWGVLMAIRAFEIFNDGAMMQMAIDNFNIVWKRGWDDKVGGGLWWKTDKKTKNTCVNAPAAIAAVLLHRETGDAVYKDRAHKIMQWTKSKLLDNGSGEVKGAMNAAGKVTEGGRTYTQGTYIGAAGMLHPLYPSEGWLDSAIKATDYAKNKMAGSNGLLPDEYCDGMADCPGFKSIFARWVGFFVRDHKQQQRYGAWLEKNAKAAWGVRNKDGLMWAKWGQRTPDNAVLTSWETASGVSMMSSVFFYHNEKKIARQLRSIE	GH76 family
Pythium periplocum	PYPLO_00010628-RA	PypeGH76-1	ATGTTGGCTCGCTTCGTGTATGCTGCCACGCTCGTGTGTTCGACGCTCCTACTGGGCTCGACGTTGTCCCCTTCCACGACGGTCCATGCATTGACCCGTGATGAAGTGCGTCTCGCCATGCAGGTCTACAACAACCACTTCTACAACGAGTACGGCGACTACGCCAACTCACGCAAGGCCATGTTCATGTCGACGACCGAGCGGAAGAACCGCGACGGCTTTTGGACGACACTGGAAGAGATTGAGACTCTGATTGATGTCTACGACGTGACGCGCGACGTCGAGTTCAAGAACCGCATTCGTTATTTGTACAATGGCTTTCGCGATGCGCATGGATTGACGTGGGCGAACAACGAATTCAACGACGACATCGTCTGGGGAGTGCTCATGGCGATCCGT…	MLARFVYAATLVCSTLLLGSTLSPSTTVHALTRDEVRLAMQVYNNHFYNEYGDYANSRKAMFMSTTERKNRDGFWTTLEEIETLIDVYDVTRDVEFKNRIRYLYNGFRDAHGLTWANNEFNDDIVWGVLMAIRAFNIFNDGAMKQMAIDNFNIVWKRGWDDKVGGGIWWKTDKKSKNVCVNAPAAIAAMLLYRATGDAVYKDRAHKIMQWIKSKLFDAKSGEVKGAMNAEGKITEGGRTYTQGTFIGAAGKLHKEYPNEGWLDVAIKATDYAKDTMSGSNGLLPDEYCGSLTDCPGFKGIFARWVGYFVRDHKQQQRYASWMEKNAKAAWSVRNSNGLMWAKFGERTPDNTELTSWEANSGVAVMSAAFSYHSKQQLARNLRTE	GH76 family
Pythium periplocum	PYPLO_00010630-RA	PypeGH76-2	ATGTTGGCTCGCTTAGTGTATGCTGCCACGCTCGTGTGCTCGACGCTTCTGGTGGGCTTGACCATGGCCCCATCCACGACGGTCAATGCATTGACCCGTGATGAGGTGCGACTCGCCATGCAGGTCTACAACAACCATTTCTACAACGACTATGGCGCGTATGGTAACTCACGCAAGGCCATGTACTATGGAACAACCGAGCGCAAGGGACGCGATGGCTTCTGGACGACACTCGAGGAGATCGAGGTCCTCATCGATGCTTACGGAGTTACACGTGATACGCAATTCAAGGATCGCATTCGTCACTTGTACAATGGCTTCCGTGATGCGCATGGATTGACGTGGGCGAACAACGAATTCAACGACGACATCATCTGGGGAGTGATCATGGCGATTCGT…	MLARLVYAATLVCSTLLVGLTMAPSTTVNALTRDEVRLAMQVYNNHFYNDYGAYGNSRKAMYYGTTERKGRDGFWTTLEEIEVLIDAYGVTRDTQFKDRIRHLYNGFRDAHGLTWANNEFNDDIIWGVIMAIRAFQVFNDGAMKQMAIDNFNIVWKRGWDDKVGGGIWWKTDKKSKNVCVNAPAAIAAMLLYKNTGDAVYKDRARKIMHWIKSKLFDAKSGEVKGAMNAXGKITEGWRTYTQGTFIGAAGKLHKEYPSEGWLDVAIKATDFSKSTITGKNGLLPDEYCDGQSGGDCSGFKGIFARWVGFFVRDHKLQDRYAEWLEKNAKAAWAVRNGNGLMWAKWGQRTPDKRVFSSWEASSGVAMMSAVFAYNNDQKVLRQLRSEE	GH76 family
Pythium periplocum	PYPLO_00010631-RA	PypeGH76-3	ATGTTGGCACGCTTCGTGTACGCTGCTGCGCTCGTGTGCTCGACGCTTCTCTTGGGCTCGACCATGACTTCCTCCACGGTCAAAGCGTTGAGCCGGGATGAGGTACGTCTCGCCACGCAGGTGTACAACAACCATTTCTACAACGACTATGGCGAGTACGCATGGTCCCGCAAGGCCATGTACTACGCGACGACCGAGCGGAAGGGCCGCGATGGTTTCTGGACAACGCTCGAGGAGATCGAGATGCTCATCGACGCCTTCGAAGTCACAGGCGACGCGCAGTTCAAGGACCGCATTCGTCACTTGTACCACGGCTTTATCGATGCGCATGGCCCGACCTGGGCGAACAACGAGTTCAACGACGACATTATCTGGGGCGTACTCATGGCGGTCCGTGCC…	MLARFVYAAALVCSTLLLGSTMTSSTVKALSRDEVRLATQVYNNHFYNDYGEYAWSRKAMYYATTERKGRDGFWTTLEEIEMLIDAFEVTGDAQFKDRIRHLYHGFIDAHGPTWANNEFNDDIIWGVLMAVRALNIFNDGAMKDMAVNNFNIVWNRGWDERTGGGIWWKTDKKSKNVCVNAPAAIAAMLLYRVTGDAVYKDRAHMIMQWIKTKLLDNSGEVKGAMDANGKITEGSRTYTQGTFIGAAGMLHQVYPNEGWLDAALKATDYAKSTISGPNGILPDEYCDSQNGGDCSGFKGIFARWVGYFVRDHKLQSRYGSWLESNAKAAWAVRNSNGLMWAKWGQRTPDKGVFSSWEASSGVAMMSSVFFFRPEQQIGRQLRSEEQ	GH76 family
Pythium periplocum	PYPLO_00010635-RA	PypeGH76-4	ATGCTGACTCGCTTCGCCTGCCTCGCGGCGCTCGCCTGCGCCTCGCTCTCGATGACCTCAACGTCCGTTGAGGCTCTGACCCGCGATGATGTGCGTCTCGCAACCCAGATCTTCAACAACAAGTTTTACAACGAGTACGGTAACTATGCCGACTCGAAGAAGGCCATGCTCATGGAAAACACCAAGCGTGACCATCGTCAGGACTTTTGGCGTGAGGTGGAAGCCATTGAGACGGTCATCGACGCGTACGACGTCACGCGCGACGAAGAATTCAAGACTCGTATCAAGTACTTGTACCACGGCTTCCGTGACGGCCGCGGTCTCACGTGGGAGAAGAACGAGTTCAACGACGATATCATTTGGGGCGTGATCATGGCAATCCGTGCCTTTGAGATCTTC…	MLTRFACLAALACASLSMTSTSVEALTRDDVRLATQIFNNKFYNEYGNYADSKKAMLMENTKRDHRQDFWREVEAIETVIDAYDVTRDEEFKTRIKYLYHGFRDGRGLTWEKNEFNDDIIWGVIMAIRAFEIFNDGGMKQMAVDNFEIVWKRGFDNAVGGGLWWKTDKKSKNTCVNAPAAIAAVLLHRATGDAKYKDRAHQLMQWTKEKLLDNGSGEVKGALDASGKITEGGRTYTQGTYIGAAGMLEELYPGEGWLDSAIKATDFAKSKMAGSNGLLPDEYCDGMADCPGFKSIFARWVGYFVRDHKQQSRYASWLEQNAKAAWSVRNSDGLMWAKWGQRTPDNAVITSWEAASGVSMMSSVFFYHNEQKIARMLRAD	GH76 family
Pythium periplocum	PYPLO_00000535-RA	PypeGH43_26-1	ATGGTTTTCGGACGACGAACGCTGGCTGCGTCAGTGCTGACTGTGCTTGCCTCGACACTTGCTTCGAACCACGTCGTCGAGTCTTTGGCTGGGCCACTTGCTTCGAACCCAGATCCATTTGTGACATACCATGACGGATGGTACTATCTCACCGGCACCGCGGGTTCACGCATCCCATTGAAGCGAGCGAAGACTCTCCAAGACCTCAAGACGACGCCTTCAGAGACCATTTTCACCAACACATCCGAGCCTGGACTGCCTAACGAGGCGTACTGGGCTCCAGAGCTTCACCGTCTTGAAGACAAGTGGTACATCTACTTCAGCGCGAGATACACTGGCAAGAATGAACGCATGTTTGTGCTTGAGAACGCCAACAACAACCCGCTCGAAGGCAAATGG…	MVFGRRTLAASVLTVLASTLASNHVVESLAGPLASNPDPFVTYHDGWYYLTGTAGSRIPLKRAKTLQDLKTTPSETIFTNTSEPGLPNEAYWAPELHRLEDKWYIYFSARYTGKNERMFVLENANNNPLEGKWTYKGLIDPTNDRYSLDGTILQLRNQTYLVYSGIGNGPKQNLYVTKLKNPWTVEGNRTFIKGPEYDFEMRDSTVTEGPAILKKNGKVFLTYSGSACNTNHYSMGLMWMNESDDPMKIESWHKIDHPVFQEDAKAHAFGPGHNNFFKSPDGKEDWFAYHATTTNKDGCSNRVTFTKRVDWDANGFPVFGTPSEPGKRYGVPSGEPAVYSNSTLANGIYLIQAASDGRVVQAKDCSYNPNTPTVFVANTKDICQQWKVQAATDGAYAFA…	GH43_26 family
Pythium periplocum	PYPLO_00002871-RA	PypeGH43_26-2	ATGATCGCTGAGCCAAAGTATTCTTTCGAGCAGAATGGCAAAATCAACGAAGGCCCGGAGATCCTCATCAAGAACGGCAAGGTGTTCATGTCATACTCGGCAAACGGATGCTGGACCAATGACTACGAGCTCGGTTTGCTCTGGATGAACGAAGAAGACGACCCGATGAGCGCTGCTTCGTGGCAAAAGGTTGATCACGCCGTCTTCGTCGGAAACGGGGCAGTGCAAGCGTACAGTCCTGGTCACAACTCGTTCTTCAAGTCGCCCGATGGAAAGGAAGACTGGCTCGCGTATCACGCCGCCGCTACGGGCCATGAAAACTGTGGTATCAACCGCTTCTTCAACGCTAAGCTGATTACCTATAATGAAGATGGCTTCCCGAACTTTGGTGGGCCAGTC…	MIAEPKYSFEQNGKINEGPEILIKNGKVFMSYSANGCWTNDYELGLLWMNEEDDPMSAASWQKVDHAVFVGNGAVQAYSPGHNSFFKSPDGKEDWLAYHAAATGHENCGINRFFNAKLITYNEDGFPNFGGPVSSGHLLPGPSGEPDLPTGDVLKNGVYKVVNTASGRSLDVPQCRAESGLKVQLWSALDNNCQKFIFHNVGDNYYTISAVSGGMLLTTKDCKKDPTTEVWFFKPTGQDCQKWRIVSHGDDEYSFISKSANLAFDLRAGNKANGADFNVWNTTYEWTQKFHLTKV	GH43_26 family
Pythium periplocum	PYPLO_00002872-RA	PypeGH43_26-3	ATGCTCAAGCAACTCGTCCTTCTTCTCGGATTTGTCGCTGGTGTAGCTGTGCATGCTGCCGAGTATGCAGGTCCTCTCGGCTTCAATCCAGATCCGCATGTGATGTACCACGACGGCTACTATTACTACACGGGTACCGCTCGCCCAGAAGAAGGGAGCATTGTCATGCTGCATCGAGCTGAGACTCTCCAGGGAATCAAGTACTCGCCTACTAAAGTCGTTTGGTCCAAGAAGCAGTCGCTCGAAGCTGGTGGCCCCTGCTGTATGTTCTGGGCCCCTGAGCTCCATCGCATCGACAAAACGTGGTACATGTACTTTTCGGCGGTGATGAAGGAAGATCAAGCGGAGAATATGTGGCATAACGCGAATGAGGACCCGTATGAGGGCACATGGACGTAC…	MLKQLVLLLGFVAGVAVHAAEYAGPLGFNPDPHVMYHDGYYYYTGTARPEEGSIVMLHRAETLQGIKYSPTKVVWSKKQSLEAGGPCCMFWAPELHRIDKTWYMYFSAVMKEDQAENMWHNANEDPYEGTWTYKGQLKDTKNELWAIDATVFQLRGVNYVLYSGHATAAETGVQRIYISKLENP	GH43_26 family
Pythium periplocum	PYPLO_00002903-RA	PypeGH43_26-4	ATGTTGTCGTGTTACACCGTGCCAAGACTCTTCAAGAGGTCAAGTTTTCGCCCAGCCAAATCGCTTAGTCTGAGCAACAGTCGGCTGCTGCCGGTGCTTCATCGCCTCGACAACAAGTGGTACATTTACTTCTCGGCTGTGCAAAAGCCTGATCAAGCCGAAAATGTTTGGCATCGCGTCTACGTGCTCGAGAACGCGAACGAAGACCCATACGTCGGTACGTGGACGTACAAGGGCCAACTGAAGGATACGCAGAACGACTACTGGGCTATTGATGCGACGATCTTCCAGCTGCGTGGGACCAACTACGTCTGGTACTCTGGTCATGCTGACAACGCCCAAACTGGGGTCCAGCGCATCTACATTTCCAAACTTCAGAGCCCTTGGACGCCTGTACCT…	MLSCYTVPRLFKRSSFRPAKSLSLSNSRLLPVLHRLDNKWYIYFSAVQKPDQAENVWHRVYVLENANEDPYVGTWTYKGQLKDTQNDYWAIDATIFQLRGTNYVWYSGHADNAQTGVQRIYISKLQSPWTPVPGRTMIAQPQYSYELNGNINEGPEILIKNGKVFLVYSANGCWTNDYKLGLLWMNEGDDPMNAASWHKLDHPVFEGSGAVQAFSPGHNSFFKSPDGTQDWLAYHAAATNTEGCGINRFFNAKVITWNPDGFPNLGGPLSSGRLLAGPSGEPGLPGGEVLANGAYEIVNTVSGRSLDQWDVLKNDCQKFVFQNVGGNYYAISALSGGMMLTTKDCKNDPTTEVWLYKPTGQDCQKWLVVSHGKGEYSFISKSANLAFDLRAGNKANGAD…	GH43_26 family
Pythium periplocum	PYPLO_00008056-RA	PypeGH43_26-5	ATGTTCAAGAAGGTCCTCGCGTTCTTCGCAATCGTCGCTGGCGCTGTGACGCAAGCTGCTGACTATGCTGGTCCTCTCGGATCCAATCCGGATCCGTACGTGATCTACCACAATGGCTACTACTACTACACCGGTACGGCTCGTCCAGAAGAAGGAGGTATCGTTATGCTTCACCGTGCCAAGACCTTGCAAGAGCTCAAGTACTCGTCGACCCACGTCATCTGGTCGGAGAAGCAGTCCGTCGAGGCTGGTGGCCCGTGCTGCTACTACTGGGCCCCAGAGCTTCACCGTATCGACAACAAGTGGTACATGTACTTCTCGGCTGTGCAGAAGGGTGACCAAGAAGAGATCAAGTGGCACCGTAACTACGTCATTGAAAATGAGAACTCTGATCCATTC…	MFKKVLAFFAIVAGAVTQAADYAGPLGSNPDPYVIYHNGYYYYTGTARPEEGGIVMLHRAKTLQELKYSSTHVIWSEKQSVEAGGPCCYYWAPELHRIDNKWYMYFSAVQKGDQEEIKWHRNYVIENENSDPFVGTWTYKGQLKDPENDFWAIDATILQLRGTNYILYSGHADNDHSLQRIYISKLENPWTQVPGRTMITEPQYSFETNGNVNEGPEILMKNGKVFMVYSANVQPRYALDE	GH43_26 family
Pythium periplocum	PYPLO_00008057-RA	PypeGH43_26-6	ATGAACTTATTCCGCAATTTTCTCTCAGCAAACGAAACCCTGATCAAGATGCTGCTGAAGCACTTGGTCACACTTCTCTTGTGCGCTGTTGGTGCAGCTGTGCAAGCCGCCGACTACGCTGGGCCGCTAGGCTCAAATCCAGATCCGCACGTGACGTACTATGGTGGATTCTACTACTACACCGGCACGGCTCGCCCGGAAGAAGGTAGCATTGTCATGTTGCATCGAGCGAAGACGCTTCAAGAGATCAAATATTCACCGACTCAAACAGTCTGGTCCGAGCAACAGTCGGTGGCGGTCGGTGGTCCTTGTTGCTACTATTGGGCCCCAGAGCTTCACCGTATCGACAACAAGTGGTATATCTATTTTTCAGCCGTACAGCGAGCGGGCCAGGAAGAA…	MNLFRNFLSANETLIKMLLKHLVTLLLCAVGAAVQAADYAGPLGSNPDPHVTYYGGFYYYTGTARPEEGSIVMLHRAKTLQEIKYSPTQTVWSEQQSVAVGGPCCYYWAPELHRIDNKWYIYFSAVQRAGQEEIKWHRNYVIENTNSDPFVGTWTYKGQLKDPENDFWAIDATILQLRGTNYILYSGHADNDHSLQRIYISKLENPWTQVPGRTMITEPQYSFETNGNVNEGPEILMKNGKVFMVYSANVQPRYALDE	GH43_26 family
Pythium periplocum	PYPLO_00008058-RA	PypeGH43_26-7	ATGAAGAACGGCAAGGTCTTCATGGTGTACTCGGCTAACGGTTGTTGGACGAATCAGTACAACCTCGGTATGCTTTGGATGAATGACGGTGACGATCCGATGAATGCCAAGTCGTGGCACAAGCTGGATCACTCCGTCTTCGGATCGGACCCATCCGTTCAGGCATTCGCTCCAGGCCATAACTCGTTCTTTAAGTCGCCGGATGGAAAGGAAGACTGGATTGCGTACCATGCTGCCGCTACGAACAAAGAAGACTGTGGTATCAACCGCTTCTTCAACGCAAAGAAGGTTGATTGGAAGTCTGATGGGTTCCCAAACTTTGGTAAGCCAGTTGCCAATGGTCACTTGCGTCCAGGTCCATCGGGTGAGCCAGATCTTCCATCAAACAACGTTCTTGCC…	MKNGKVFMVYSANGCWTNQYNLGMLWMNDGDDPMNAKSWHKLDHSVFGSDPSVQAFAPGHNSFFKSPDGKEDWIAYHAAATNKEDCGINRFFNAKKVDWKSDGFPNFGKPVANGHLRPGPSGEPDLPSNNVLANGVYEVVNVESGRSLDVPSCRGESGLKLQQWDAFHNDCQKWIFHNVGEDYYTISAVGGGMLVSTKDCKNDPATDVWLYKPTGNDCQKWRVVDHGNGEYSFISKSANMAFDLRLGKHDNGADFIVWTSTFETPQRYRLKKV	GH43_26 family
Pythium periplocum	PYPLO_00008059-RA	PypeGH43_26-8	ATGAAGAACGGCAAGGTCTTCATGGTGTACTCGGCTAACGGTTGTTGGACGAATCAGTACAACCTCGGTATGCTTTGGATGAATGAAGGTGACGATCCGATGAACGCAGCATCTTGGCGTAAGCTCAACTACCCAGTATTTGGCGCAAATCCCGCGGTTGGTGCGTACAGTCCGGGGCACAACTCGTTCTTCAAATCGCCGGATGGAACCCAAGACTGGATCGCATATCACGCCGCAGCAACAGCCAACGAGGGCTGTGAAATCAATCGCTTTTTCAATGCCAAGCTGGTCAACTGGAAGTCCGATGGCTTCCCAGACTTCGGTGCACCAGTTGCCAACGGTCATTTGCTCCCAGGCCCATCCGGTGAGCCGGGTCTCAGTACTGGTGCAGTTCTCGCT…	MKNGKVFMVYSANGCWTNQYNLGMLWMNEGDDPMNAASWRKLNYPVFGANPAVGAYSPGHNSFFKSPDGTQDWIAYHAAATANEGCEINRFFNAKLVNWKSDGFPDFGAPVANGHLLPGPSGEPGLSTGAVLANGVYEVVNVVSGRSLDVPSCRGESGLKLQQWDVYHNDCQKFVFHNVGEDYYSISAVGGGMLLTIKDCKNDPATDVWLYKPTGQDCQKWRIVSHSNNEYSFISKSANMAFDLRSGNQANGADYIVWTTTFEWPQKFQLKYSPTQVIWSEKQSVAVGGPCCLYWAPELHRIDNKWYMYFSAVHKGDQEETKMHRNYPKLPFETNGHVNEGPEILMKNGKVFMVGESGAKLQQWDAYHNDCQKFVIHNVGSDYYLISVVSGGMLLATKD…	GH43_26 family
Pythium oligandrum	PYOLI_00002083-RA	PyolGH43_26-1	ATGTTCAAGAAGGTCCTCGCGTTCTTCGCAATCGTCGCTGGCGCTGTGACGCAAGCTGCTGACTATGCTGGTCCTCTCGGATCCAATCCGGATCCGTACGTGATCTACCACAATGGCTACTACTACTACACCGGCACGGCTCGTCCAGAAGAAGGAGGTATCGTTATGCTTCACCGTGCCAAGACGCTGCAAGAGCTCAAGTACTCGTCGACCCACGTCATCTGGTCGGAGAAGCAGTCCGTCGAGGCTGGTGGCCCGTGCTGCTACTACTGGGCCCCAGAGCTTCATCGTATCGACAACAAGTGGTACATGTACTTCTCGGCTGTGCAGAAGGGTGACCAAGAAGAGATCAAGTGGCACCGTAACTACGTCATTGAAAATGAGAACGAAGATCCATAT…	MFKKVLAFFAIVAGAVTQAADYAGPLGSNPDPYVIYHNGYYYYTGTARPEEGGIVMLHRAKTLQELKYSSTHVIWSEKQSVEAGGPCCYYWAPELHRIDNKWYMYFSAVQKGDQEEIKWHRNYVIENENEDPYEGKWTYKGQLKDPENDFWAIDATILQLRGTNYILYSGHADNDHSLQRIYISKLENPWTQXPGRTMITEPQYSFETNGNVNEGPEILMKNGKVFMVYSANGCWTNQYNLGMLWMNEGDDPMNAKSWHKLDHSSPDGKEDWIAYHAAATNKEDCGINRFFNAKKVDWKSDGFPNFGKPVANGHLRPGPSGEPDLPSNNVLANGVYEVVNVESGRSLDVPSCRGESGLKLQQWDAFHNDCQKWIFHNVGEDYYTISAVGGGMLVSTKDC…	GH43_26 family
Pythium oligandrum	PYOLI_00000799-RA	PyolCBEL-1	ATGAAGGTCTCTGGGATGCTCGCGGCCGCGCTGCATGCCGTGCTCGTCGCGACGGCGGCAGCCGACACCGTCCCAACGTGTTCGTCCTCCGTCCTCTCGTCGATCACCACGGCCGACAGCGCGATTATCAAGTGCGCCAAGGACACGGGCTACGCCTTCGCGACTTCGCCAACCGCGCCAACGCAACAGCAGATGGATGCTATGTGTAAGAGCTCCTCGTGCGTTGGCGGTGTCGCCAAGGTGCTCGCCGACGTTGCCGAAGACTGTGTGCTTCCACTGACCAAGCTTCACTTCCGTGGCGACGTCTTCCAGCGTATTTCCGACTACTGCCAGACTGGCCAGGTCGACACCCCATCTCCTACGGTCCCAGGCCCAGCTCCAGGTCCTGCTATTCCGTCC…	MKVSGMLAAALHAVLVATAAADTVPTCSSSVLSSITTADSAIIKCAKDTGYAFATSPTAPTQQQMDAMCKSSSCVGGVAKVLADVAEDCVLPLTKLHFRGDVFQRISDYCQTGQVDTPSPTVPGPAPGPAIPSPTQAPAPVPTPAPVSPICAQSVIAPVVTASADTIQCAKDSGYTFVPPSRPSTDVLAKICASASCTKVFTAALAAGPSECTVSLGARIQYRADLLDLVASSCKFAPVPTPSPTPSQPGSSSPAPTPSTSSPAPTTPTPTETPLPTHTPTPSPVPSETPVPTNTPSPSPVSGAGCGNLETGPTSCPQGEYCQPWNPYYYQCRSIDSKCGKQEVDVDFYGEDLSSISLHLPELCCEECRKTEGCAAYTFINFNANGRPMCYLKKSAGEK…	CBEL family	Carbohydrate binding genes
Pythium oligandrum	PYOLI_00001328-RA	PyolCBEL-2	ATGCTCAAGCAGAGTCTCGCCTTGTTGGCGATCTTCTACGGTGTCCTCGTGTCAACCGCCTCTGCTGCTTGTCAAGATACGATCGGTGGCACTTGCGGCAACGGCACGCTACCGCGTGAGCAAAACTGTTGTTCCAAGGGATACTGCCAGCCATGGAACTCGGGATACTACCAGTGCCTCGACACTCCAGCCCGATGCCCAACGCAAGAAACAGACATCGACTACTACGGTGAAGACATCAAGACCATCAAGGGACTCTTGCCAAACCAGTGCTGCGACGAGTGCTACAACACCGCCGGATGCACGGCGTACACCTTTGTGAATGAGAACTCGGATGGCAAGTCTGCGTGTTACTTGAAGAAGGCAACGAGTGGTCGTGTGGAGAAGAAGGGAGCTGTG…	MLKQSLALLAIFYGVLVSTASAACQDTIGGTCGNGTLPREQNCCSKGYCQPWNSGYYQCLDTPARCPTQETDIDYYGEDIKTIKGLLPNQCCDECYNTAGCTAYTFVNENSDGKSACYLKKATSGRVEKKGAVSAKLAEPQAPGNCPTLDRGFDYVGSDLQICCDHCGNTTGCTAYTFKTMDWDGQSSCYLKYSDGGRTAANGVVSGKLKDTPAPTNCPKQEKDIDYYGNDIKTIKSIPVGQCCDACSVTPGCVGYTFVEKNSDGQTACYLKSGVGGRRRTTGAVSGELKCPTQPYGQCGSSQTGALCCPQGQYCQPWNPSYYQCIAVPEEKKCPTVVTGIDFYGSDLEVKYGLQPGECCDACYNSTTCHVYTFINYREGSTACYLKSAITEQRANTAA…	CBEL family
Pythium oligandrum	PYOLI_00002790-RA	PyolCBEL-3	TGACAGTTTGCCTCGATGGGCTCAGGAGCTCCCGACGTTCAAGCCCGACGTGGGTTACCCGACTAGGGTACCCAGCTCGCCCTCATTCGAAAACGAGCCAAGCTCTTCGACTAGTCACCTACGCAACGTAGTGTGCACGCCATGCGTACGCAGTGGTTCGCTCTCGCTCCTCTCGCCTTGTTGGCGCAGGCCGTCTCGGCCCAGGACAACTGTCCAGATGTCGGCTTCCTCCGTCCAAGCGTGGTGACGCTGTTCGCGTCGCCTTCGAATGACAACCAGGCTGTCGTGCTCCGTCCAGACTGCTCGTACGAGATCCTCAATGTCGCGCCAAAGTCGTGGGATCCATCGTCGACGGACCTCGAGGCTTCATACAAGGACATCGAGCGTATCAGAAGCTTC…	MRTQWFALAPLALLAQAVSAQDNCPDVGFLRPSVVTLFASPSNDNQAVVLRPDCSYEILNVAPKSWDPSSTDLEASYKDIERIRSFPNVDRLLLIANHLTPSDFSRDIQMVDLLIGWNALTSIDGFKFPPKLRGLDLEGNSLSHIAKGVIPDSVTYLYLTSNKLSSLAGISMPPSLQHLFLMFNEFTSLDLPEGILSATMDGNPLHTIEKAKLPSTLEKLSCVGCNIETIRGVEFPSTFAEFIVTDSKISNFEIRESDKDIIDNLGLDSSVIVQTECEDKEAEKVDINGATICVISDERFNIKYHGAPDQPPTTTQPPTTQPPVTTQPPVTTQPPVAGGPCGNQNDGPKPCVTGEYCQPWDQWYYQCRRLDDKCGKQETNIDYVAEDITSLSVTLPEEC…	CBEL family
Pythium oligandrum	PYOLI_00006242-RA	PyolCBEL-4	ATGGTCTCAGTCTCCCACACGCGCTCCATGTTGACTGTCGGTGCTACTCTTCTTGTTGGATTCACTTCAACGTCGGCCCCGGAAGCGACGTGTACGACCTCGCCGTATGAAGGCTGTGGCTCAGACGCCGGGACGACGTGTTGTCCAGCGGACTTCTACTGTCAGCCGTGGAACTCTGCCTACTACCAGTGCATGCCAGCGCCGTCGCAGTGTCCTCGTCAGAAAACGAACATCGCCTTCTTTGGCGACGACCTCGAGACGGTGTATGGAATCCAGCCCACCGAATGCTGCGACAAGTGCACCAAGACACCTCACTGCGTCGCCTACACATTCGTCAACAGCAACCCCGGCCAGCCTGCGTGCTACCTCAAGAAGGGCCTTGGTCAAGAGCGCAAGTCC…	MVSVSHTRSMLTVGATLLVGFTSTSAPEATCTTSPYEGCGSDAGTTCCPADFYCQPWNSAYYQCMPAPSQCPRQKTNIAFFGDDLETVYGIQPTECCDKCTKTPHCVAYTFVNSNPGQPACYLKKGLGQERKSVGAVSGVVRTTTPTPTPSVTPTMTPSPPPSPSCATAEYGNCGSSEDIKCCPSGYYCQPWSQWYYQCMPAPAQCKTPLTGVAYYGNNLKTVAVSQPSQCCDACVKTKGCKAFTFINSSPNGPVCYLKSSASSPKKRAGAISSCVQ	CBEL family
Pythium oligandrum	PYOLI_00011715-RA	PyolCBEL-5	ATGGTTGCCTCGCCTTCCAAGCTGCTCGCGCTCACGGCGTTCGCTGGCCTGTTGAACCTCTCGACGGTCTCGGCGGGGTCGCTCGAGTTCCTGCCAGTGCTTCCTGTCGAGGACATCACGCCGTTGGACCATCGCCACCCCGCGTTTGCTGGCCCACTGCCTCCAGATGCCCCGGAGCCGATCATCAAGGCCGACCCGGATGCCCCGGGTGAGTTTGCGCTCTTCGGTGTCAACTCGGAGCGCAGACGTCAGCTCGAGGCGACGACCAACTCGGATCTCGATCGCCTCGAGGTTTTCTTCAAGACCAAGATGGATCGTAACCCGTACAACGTCAGCCGAAAGGCTGAGCTCAAGAAGATCCCTTGGCCAGGATACTTCTACCCTTCGCTCTACGACGGG…	MVASPSKLLALTAFAGLLNLSTVSAGSLEFLPVLPVEDITPLDHRHPAFAGPLPPDAPEPIIKADPDAPGEFALFGVNSERRRQLEATTNSDLDRLEVFFKTKMDRNPYNVSRKAELKKIPWPGYFYPSLYDGINAVWRDGEKSPVEKYADAYGKDAQTLADKISASTGIDAYSNYQSCTSNADCEGLNDGSACGKRAGQEVGYCLQGWFGICHAWAAAAILEPEPRCPVTKNGVRFYTIDIKGLLSQVYDQAETGTVWTGARFYGPNSLDQTDEYGRYVDKTRRDVGPGFFHIAITNIMGNYQRGFIIDVDNTDAVWNQPVRSYEVLKMEIVDAGQFSGKTWASSTYPFNSKMKKLMYVETNLTWINESSDDGELVGTGRVDQFSVSKVYKYVLELDA…	CBEL family
Pythium oligandrum	PYOLI_00012787-RA	PyolCBEL-6	ATGCAGCGCTTGCTCCCCATCTCCGCCGTCCTCGTGACGCTCGCCCACGCCCAGAGCTGCTCCTCGTCCATCGGCGACTACTGCGGCAATGCCAACGGCGTGAGCTGCTGTCCAGACAAGGCCTACTGTCAGGCGTGGAACCCAGACTACTACCAGTGCATCGCTGTCCCCAGCGGCTGTGGCGCCATGGAGACGGACGTGGATTACTATGGTGGAGACATAACGACCATCCACGGGATCCAGCCATGGGACTGCTGTGCCAAGTGTCAGGAAACACAAGGATGCGAGTACTTTACCTTCCTCAACCAAGCAGGGCCGGCGTGTCATCTCAAGACCAGTGCGGCGGCGGGTGGACGCACTCGCCTCGTCGGGGCGATCTCCGGCAAGCGTATTAGCCCG…	MQRLLPISAVLVTLAHAQSCSSSIGDYCGNANGVSCCPDKAYCQAWNPDYYQCIAVPSGCGAMETDVDYYGGDITTIHGIQPWDCCAKCQETQGCEYFTFLNQAGPACHLKTSAAAGGRTRLVGAISGKRISPTPTPTTPAPSCSAIGSPCGNAQGSSCCATGGYCQPWDTNYYQCLSTAGGCGEMETDVDYYGNDIAQFSNIYPWDCCGKCQETPDCKYYTYVNLAPQGPTCYLKSSASGRVRSVGAVSGRRLTTPTPTTTRPTPSPSPTTPGTSQCSRQLNYTYFHGFDLKEVPPTTPGDCCTACAETVGCKVFTYFYSTRSGAHQCLLKTAAGEKTNYAGVAGVTAVSGYVDSPKVA	CBEL family
Pythium periplocum	PYPLO_00007073-RA	PypeCBEL-1	ATTTGATATACCCCTTGCCTGGTGCTTTGCATGAAGTGCAACATGGACTGTCCGCGTGACAGTTTGCCTCGATGGGCTCAGGAGCTCCCGACGTTCAAGCCCGACGTGGGCTACCCGACTAGGGTACCCAGCTTGCCCTCATTCGAAAACGAGCCAAGCTCTTCGACTAGTCACCTACGCAACGTAGTGTGCACGCCATGCGTACGCAGTGGTTCGCTCTCGCTCCTCTCGCCTTGTTGGCGCAGGCCGTCTCGGCCCAGGACAACTGTCCAGATGTCGGCTTCCTCCGTCCAAGCGTGGTGACGCTGTTCGCGTCGCCTTCGAATGACAACCAGGCTGTCGTGCTCCGTCCAGACTGCTCGTACGAGATCCTCAATGTCGCGCCAAAGTCGTGGGATC…	MRTQWFALAPLALLAQAVSAQDNCPDVGFLRPSVVTLFASPSNDNQAVVLRPDCSYEILNVAPKSWDPSSTDLEASYKDIERIRSFPNVDRLLLIANHLTPSDFSRDIQMVDLLIGWNALTSIDGFKFPPKLRGLDLEGNSLSHIAKGVIPDSVTFLYLTSNKLSSLAGISMPSSLQHLFLMFNEFTSLDLPEGILSATMDGNPLHTIEKAKLPSTLQKLSCVGCNIETIRGVEFPSTFAEFIVTDSKISNFEIRESDKDIIDNLGLDSSVIVQTECEDKEAEKVDINGATICVISDQNVRCRGECLTMLSLSDERFNIKYHGAPDQPPTTTQPPTTQPPVTTQPPVTTQPPVAGGPCGNQNDGPKPCVTGEYCQPWDQWYYQCRRLDDKCGKQETNID…	CBEL family
Pythium periplocum	PYPLO_00007606-RA	PypeCBEL-2	ATGGTCGCCTCGCCTTCCAAGCTGCTCGCGCTCACGGCGTTCGCTGGCCTGTTGAACCTCTCGACAGTCTCGGCCGCGTCGCTCGAGTTCCTGCCAGTGCTTCCTGTCAAGGACATCACGCCATTGGACCACCGTCACCCCGCGTTTGCTGGCCCACTGCCTCCTGATGCCCCGGCGCCGATCATCAAGGCCGACCCGGATGCCCCGGGTGAGTTTGCGCTCTTCGGCGTCAACTCGGAGCGCAGACGTCAGCTCGAGGCGACGACCAACTCGGATATCGATCGTCTCGAGGTTTTCTTCAAGACCAAGATGGATCGTAACCCGTACAACGTCAGCCGAAAGGCTGAGCTCAAGAAGATCCCATGGCCAGGATACTTCTACCCTTCGCTCTACGACGGG…	MVASPSKLLALTAFAGLLNLSTVSAASLEFLPVLPVKDITPLDHRHPAFAGPLPPDAPAPIIKADPDAPGEFALFGVNSERRRQLEATTNSDIDRLEVFFKTKMDRNPYNVSRKAELKKIPWPGYFYPSLYDGINAVWTDGEKSPVEKYADAYGKDAQTLADKISASTGIDAYSNYQSCTSNADCEGLNDGSACGKRAGQEVGYCLQGWFGICHAWAAAAILEPEPRCAVTKNGVRFYTNDIKGLLSQVYDQAETGTVWTGARFYGPNSLDQTDEYGRYVDKTRRDVGPGFFHIAITNIMGNYQRGFIIDVDNTDAVWNQPVRSYEVLKMEIVDAGQFSGKTWASSTYPFNSKMKKLMYVETNLTWINESSEDGELVGTGRVDQFSVSKVYKYVLELDA…	CBEL family
Pythium periplocum	PYPLO_00007617-RA	PypeCBEL-3	ATGGTGTCCTCGCCTTCACGTACTATTGGCTGGACAGCCCTTTTGGGCCTCCTAATTGCATCCCAAGTTCAAGCCACAGCGATTACAGAAGATCCAGTTACACTACTCGGTGATACCGCTCCACTTGATCGCAATCACCCAGCCCGGAACCACGATGTTACCAGCAAGACGGTCTTGGCCGTGATCCCACCAGCGGACAACGCAGCGAGTCAGGATCTCGCGCGCTTGGAGCACTTCTTCCAGCAGCCTATGGAAATCAATATCGACACACTTACGCAGCAGTATCCCAAGCAGTCCCTGAAGACTCCATGGATTAGCACATCGTACCAGGCGAACATCGATGGTATCAACCACCGATGGACCACCAATGCGGCAGAAAACTACGCACGGGCTTATGGT…	MVSSPSRTIGWTALLGLLIASQVQATAITEDPVTLLGDTAPLDRNHPARNHDVTSKTVLAVIPPADNAASQDLARLEHFFQQPMEINIDTLTQQYPKQSLKTPWISTSYQANIDGINHRWTTNAAENYARAYGLDVTELKDKISASSGVNSLRDRQECTRGGYCPWRIYGSICGVRENATRGYCTSEWEDMGHAWAAAAITEPEPKCDVVKNDVTFSASDIKALLVQLYNDANVPVVFLGGRNTGGMDEYDGQGRYIDPTMRDINPGLFHIAVVNSVGRFNKALMFDGDPQSSVFTEVIFGYSVAISKQEETSRAAELHFGKSEYSYNLHAVSVVTVTLTVDLARQTGLNVDLSTIIQRDYDYLLELDDSQNIIGGEWLKESKKLHPDFAWILADKPKA…	CBEL family
Pythium periplocum	PYPLO_00008119-RA	PypeCBEL-4	ATGCCCATAGTTGATGGTACTTCCCTTCGCTTCGAGACGCTCTTCGTCGCGTTCCTCGCGGTCTCTATGGTTCACCAGGCAGCAGCGGCTCCTTTAGAGTCAAAACCTATGACGCCGTTGGGTCCTGTGGCGCCACTGGACCTCCAGCATCCAGTTTTTGGTGGACGACCTGCCTCCGACATGGTCCAGGCCGTCGTCAAAGCCGACACGACCGTCTCTCGTGCTCAGCTCCTCGCTACCACGAACGCCACACGTCGTCTTGAGGTCTCCAACTCGGACATCCGCAACCTGGAAGCGCATTTCCAGCTGTCCATGGAGGTCAATGTCGACACGATCCAGAAGAAGTACGCTTCAGGAGAGTTCAAGCCATCGCCCTGGCCGAGCTCGTACTGGCCCACG…	MPIVDGTSLRFETLFVAFLAVSMVHQAAAAPLESKPMTPLGPVAPLDLQHPVFGGRPASDMVQAVVKADTTVSRAQLLATTNATRRLEVSNSDIRNLEAHFQLSMEVNVDTIQKKYASGEFKPSPWPSSYWPTYQDSINMKWSGSDPSAAEKYAQPFGLDVQSFMDKISATTGVDSQASAARKCSSDSECSKFNDGSRCGKRDGANAGYCIPTWYGLCHAWAPAAILEPEPKCSVVKNGVTFKVFDIKALLTQLYDGAGVNVVFTGARFDDADSARDEYGHYADAKQRDLGPGFFHIAVTNIMGRFSLSFVVDVASGAQVWNQPVRSYSINELTFMTPETAAIKYFNFPKHPFNSDAKQIAYAEMTFKYINELTQDGPLVSTGLVDSATASKRYTYLLE…	CBEL family
Pythium periplocum	PYPLO_00010643-RA	PypeCBEL-5	ATGAAGGTCCCTGGGATGCTCGCGGCCGCGCTGCATGCCGTGCTCGTCGCGACGGTGGCGGCCGACACCGTGCCAACGTGTTCGTCCTCCGTCCTCTCGTCGATCACCACGGCCGACAGCGCGATTATCAAGTGCGCCAAGGACACGGGCTACGCCTTCGCGACTTCGCCAACCGCGCCAACGCAACAGCAGATGGATGCTATGTGTAAGAGCTCCTCGTGCGTTGGCGGTGTCGCCAAGGTGCTCGCCGACGTTGCCGAAGACTGTGTGCTTCCACTGACCAAGCTTCACTTCCGTGGCGACGTCTTCCAGCGTATTTCCGATTACTGCCAGACTGGCCAGGTCGACACTCCATCTCCTACGGTCCCAGGCCCAGCTCCAGGTCCTGCTATTCCGTCC…	MKVPGMLAAALHAVLVATVAADTVPTCSSSVLSSITTADSAIIKCAKDTGYAFATSPTAPTQQQMDAMCKSSSCVGGVAKVLADVAEDCVLPLTKLHFRGDVFQRISDYCQTGQVDTPSPTVPGPAPGPAIPSPTQAPAPLPTPAPVSPICAQSVIAPVFAPVPTPSPTPSQPGSSSPAPTPSTSSPAPTTPTPTETPLPTHTPTPSPSPVSGAGCGNLETGPTSCPQGEYCQPWNPYYYQCRSIDSKCGKQEVDVDFYGEDLSSISLHLPELCCEECRKTEGCAAYTFINFNANGRPMCYLKKSAGEKRKLAGAVSATVVQPECRVPSGGQCGSDKDGVKCCPSGEYCQPWNPFYYQCRPAPQKCGVQEVGVDYNGADLETVEGLLPWECCDKCSETA…	CBEL family
Pythium periplocum	PYPLO_00012006-RA	PypeCBEL-6	ATGCAGCACTTGCTCCCCATCTCCGCCGTCCTCGTGACGCTCGCCCACGCCCAGAGCTGCTCCTCGTCCATCGGCGACTACTGTGGCAATGCCAACGGCGTGAGCTGCTGCCCAGACAAGGCCTACTGTCAGGCGTGGAACCCAGACTACTACCAGTGCATCGCTGTCCCCAGCGGCTGTGGCGCCATGGAGACGGACGTGGATTACTACGGCGGAGACATCACGACCGTCTTCGGCATCCAACCATGGGATTGCTGTGCCAAGTGTCAGGAAACACCAGGATGCGAGTACTTTACCTTCCTCAACCAAGCAGGGCCGGCGTGTTATCTCAAGACCAGTGCGGCGGCGGGTGGACGCACTCGCCTCGTCGGGGCGATCTCCGGCAAGCGTATTAGCCCG…	MQHLLPISAVLVTLAHAQSCSSSIGDYCGNANGVSCCPDKAYCQAWNPDYYQCIAVPSGCGAMETDVDYYGGDITTVFGIQPWDCCAKCQETPGCEYFTFLNQAGPACYLKTSAAAGGRTRLVGAISGKRISPTPTPTTPAPSCSAIGSPCGNAQGSSCCATGGYCQPWDTNYYQCLSNAGGCGEMETDVDYYGNDIAQFSNIYPWDCCGKCQENPDCKYYTFVNLAPQGPTCYLKSSASGRVRSVGAVSGRRLTTPTPTTTRPTPSPSPTTPGTSQCSRQLNYTYFHGFDLKEVPPTTPGDCCTACAETVGCKVFTYFYSTRSGAHQCLLKTAAGEKTNYAGVAGVTAVSGYVDSPKVA	CBEL family
